# Supplementary material for: Proteomic analyses identify HK1 and ATP5A to be overexpressed in distant metastases of lung adenocarcinomas compared to matched primary tumors
Source: Sci Rep. 2023 Nov 28;13:20948. doi: 10.1038/s41598-023-47767-5 (PMC10684588; doi:10.1038/s41598-023-47767-5)
Supplement: Supplementary file 8 — Supplementary Table S1. [file 41598_2023_47767_MOESM8_ESM.xlsx]

## Sheet: Connect_Patientdata_RawfilesPri
RAW.file.name ending with…	Patient ID	Localization	Sample collection		If autopsie: post-mortem intervall [days]	Tumor cell content [%]
			Method	Intervall primary vs. metastasis
1P	1	primary tumor	clinical autopsie	simultanously	1	90
1M1		stomach				80
2P	2	primary tumor	clinical autopsie	simultanously	6	50
2M1		liver				80
2M2		brain				25
3P	3	primary tumor	clinical autopsie	simultanously	1	80
3M1		bone				95
3M2		bone				60
3M3		adrenal gland				95
3M4		liver				90
4P	4	primary tumor	clinical autopsie	simultanously	1	80
4M1		adrenal gland				60
5P	5	primary tumor	resection	2 month	resection	50
5M1		adrenal gland	resection			50
6P	6	primary tumor	resection	2 month	resection	60
6M1	6	kidney	resection			60
7P	7	primary tumor	resection	8 month	resection	60
7M1	7	brain	clinical autopsie		4	80
7M2	7	bone				40
7M3	7	adrenal gland				80
8P	8	primary tumor	resection	3 month	resection	90
8M1	8	liver	clinical autopsie		5	40
8M2	8	small intestine				95
9P	9	primary tumor	clinical autopsie	simultanously	1	70
9M1		liver				80
9M2		bone				70
9M3		kidney				40
10P	10	primary tumor	clinical autopsie	simultanously	7	70
10M1	10	liver				40
11P	11	primary tumor	clinical autopsie	simultanously	3	90
11M1	11	liver				80
12P	12	primary tumor	clinical autopsie	simultanously	5	60
12M1	12	adrenal gland				80
13P	13	primary tumor	clinical autopsie	simultanously	4	70
13M1		liver				80
13M2		bone				90
14P	14	primary tumor	resection	33 month	resection	70
14M1	14	bone	clinical autopsie		1	40
