# Supplementary material for: Proteomic analyses identify HK1 and ATP5A to be overexpressed in distant metastases of lung adenocarcinomas compared to matched primary tumors
Source: Sci Rep. 2023 Nov 28;13:20948. doi: 10.1038/s41598-023-47767-5 (PMC10684588; doi:10.1038/s41598-023-47767-5)
Supplement: Supplementary file 9 — Supplementary Table S2. [file 41598_2023_47767_MOESM9_ESM.xlsx]

## Sheet: Unadjusted
protein	fold-change	p-value	N1	N2
IGKV2-28	0.837471	0.0365408	13	22
IGHV4-4	0.453448	0.135493	11	13
IGKV3D-11	0.74414	0.0527254	14	24
IGHV1-69D	0.0443402	0.288405	13	14
IGKV3D-20	1.00072	0.0319777	12	21
POTEF	0.19354	0.220156	14	24
SNRPGP15	0.422145	0.253785	11	23
LEUTX	0.500656	0.300866	14	21
IGLL5	0.948388	0.104639	13	17
NACA	0.282077	0.170666	12	14
DDX39A	0.403144	0.0292898	14	24
PGRMC1	-0.260428	0.421028	12	17
CLIC1	0.323977	0.152213	14	21
EIF3F	0.115104	0.319033	11	17
AGRN	-0.116744	0.360515	11	21
NOP56	-0.230279	0.130821	8	13
PDXK	0.401547	0.100862	12	16
TPP1	0.429493	0.0469256	14	23
PSMA7	-0.0440182	0.38304	14	23
UQCRQ	-0.575236	0.0637724	13	21
MYL12B	0.21988	0.257646	14	24
HNRNPDL	1.04248	0.00185203	13	18
ARPC1B	0.285813	0.091834	14	19
ARPC2	0.335269	0.240524	14	23
ARPC3	0.514132	0.0048359	14	24
PGRMC2	-0.113984	0.235728	12	20
LAMA5	0.991804	0.0355862	14	18
EIF3D	0.186485	0.308293	10	16
ARPC5	0.413982	0.121107	13	21
DHX15	0.10711	0.398817	13	13
PHGDH	0.0129467	0.370717	10	20
PSMD3	-0.375097	0.272223	10	16
HNRNPR	0.74446	0.0159697	14	23
TXNL1	-0.653127	0.269087	8	13
TPD52L2	0.027818	0.448843	9	18
HTRA2	-0.940903	0.130048	8	14
TRAPPC3	0.354255	0.0284453	10	19
NDUFA2	-0.638497	0.0910805	11	19
BUB3	0.144438	0.304363	8	14
ACTN4	0.168111	0.481897	14	24
NARS	-0.612572	0.0532852	13	23
KRT86	-1.78792	0.116214	8	16
CALU	-0.00804345	0.457825	14	24
AHCYL1	-0.0781242	0.344332	9	13
GMFG	0.0622381	0.333465	11	19
SNX3	0.246138	0.222859	14	22
SYNCRIP	0.210069	0.229224	14	24
PLOD3	-0.206874	0.46236	9	14
UGDH	-0.498167	0.19422	14	24
USO1	0.632006	0.12006	10	18
EDF1	0.0581532	0.490158	11	16
CUTA	0.111363	0.252649	11	16
WDR1	0.371828	0.0916037	14	23
NIPSNAP2	0.125796	0.359372	14	23
TBCA	-0.355122	0.0611528	12	18
ATP6V1G1	0.262837	0.194705	13	18
H2AFY	0.264047	0.287796	14	24
SH3BGRL	0.0750389	0.432135	14	18
FLNB	-0.544993	0.059562	14	24
CS	-0.26048	0.094025	14	24
SEC22B	1.04107	0.0334809	8	19
NDUFS3	-0.293561	0.0491549	11	16
SRSF10	0.306043	0.245543	11	19
CREG1	-0.0493314	0.386029	11	13
IDH1	-0.0961335	0.267511	14	24
ATP5L	-0.44871	0.0644011	14	23
NDUFB4	-0.388791	0.20987	8	15
PGLS	0.0729259	0.352616	14	24
ETHE1	0.0124103	0.405919	11	21
LSM8	0.501095	0.102026	11	17
AIFM1	-0.45056	0.0938295	11	22
AGR2	0.20747	0.431624	14	23
CYB5A	-0.839893	0.194954	10	15
ADH1B	-0.620374	0.142923	14	20
LDHA	-0.117044	0.330407	14	24
ALDH1A1	-0.194818	0.493964	14	24
GLUD1	-0.689343	0.0130671	14	24
CYB5R3	0.408259	0.0443719	13	24
GSR	-0.454082	0.0643555	13	22
MT-CO2	-0.351282	0.134679	14	24
SOD1	-0.655533	0.00950699	14	24
CP	0.258908	0.128229	14	24
F13A1	-0.361838	0.25501	10	16
PNP	-0.0937891	0.296589	13	20
HPRT1	0.074308	0.459621	12	19
GOT2	-0.67055	0.0271296	13	24
PGK1	-0.103779	0.481897	14	24
AK1	0.949343	0.0181082	14	19
F2	-1.31721	0.0330569	12	17
HP	-0.141792	0.481897	14	24
PLG	-0.0725196	0.32708	10	16
CFB	0.738883	0.170492	11	21
CA1	1.26344	0.0101657	14	22
CA2	0.064287	0.453093	14	21
ASS1	-0.683567	0.0864392	9	18
SERPINC1	-0.260395	0.0898305	11	20
SERPINA1	0.24792	0.202651	14	24
SERPINA3	-0.189448	0.493964	14	24
A2M	0.23928	0.230885	14	23
C3	0.114326	0.469847	14	24
CST3	0.0235844	0.456211	10	20
KNG1	0.362893	0.298869	10	19
IGKV3-20	0.516167	0.0527254	14	24
IGKV3-15	0.558726	0.0670747	14	24
IGLV1-47	0.686374	0.0574605	14	18
IGKC	1.11813	0.0225635	14	21
IGHG2	0.433358	0.267511	14	24
IGHG3	0.848524	0.0408862	11	17
IGHG4	1.16825	0.0178831	13	22
IGHM	0.796251	0.0783594	13	23
IGHA1	0.91103	0.00682581	14	24
HLA-B	0.169769	0.445817	12	20
HLA-DRA	0.839491	0.0214341	12	15
HLA-DRB1	0.920559	0.00803042	14	21
HBD	1.45959	0.00281216	14	24
COL1A1	-1.76852	0.0772984	12	22
COL4A1	-0.39879	0.0992026	14	24
CRYAB	-1.90799	0.0106936	8	17
KRT14	-0.29456	0.410227	14	24
KRT6A	-0.0618076	0.445841	14	24
LMNA	0.302725	0.352616	14	24
APOA1	-0.159923	0.427596	12	19
APOE	0.0291934	0.415807	13	21
FGA	-0.181418	0.41935	14	23
FGB	0.0569554	0.398504	14	24
FGG	-0.336317	0.422032	14	24
SLC4A1	1.03228	0.0191351	13	19
APCS	1.56579	0.00158638	14	24
C1QA	-1.5351	0.019359	9	22
C1QB	0.612236	0.222348	9	16
C1QC	-0.223547	0.469982	10	17
C9	0.0575726	0.5	11	23
APOH	-0.478185	0.176476	10	17
LRG1	-1.01175	0.0954911	11	16
FN1	-1.15068	0.0103066	14	24
RBP4	-0.253634	0.370971	11	17
AMBP	0.0853173	0.379439	13	19
ORM1	-0.199901	0.457825	14	24
TTR	0.473842	0.195996	14	19
ALB	0.352849	0.220156	14	24
GC	-0.276165	0.306452	10	20
TFRC	-0.505269	0.193938	12	17
TF	0.144972	0.352616	14	24
LTF	0.0533197	0.45636	14	23
HPX	0.0106077	0.386871	14	24
FTL	0.29526	0.330407	14	24
FTH1	0.00602839	0.354509	14	22
C4BPA	-0.140084	0.481241	11	17
VTN	-0.134767	0.375339	14	24
CAT	0.234398	0.410227	14	24
FUCA1	0.359855	0.109305	12	16
ALDOA	-0.205277	0.128229	14	24
CSTB	1.00581	0.0069792	14	23
ANXA1	-0.136614	0.422032	14	24
APOB	1.5941	0.00595376	14	22
SOD2	0.00820464	0.371145	14	23
HRG	-0.0650148	0.490158	11	16
THY1	0.0315385	0.4131	12	15
A1BG	0.814829	0.0426941	12	23
HLA-DRB1	0.771563	0.0556734	14	20
KRT1	-0.295295	0.211298	14	24
GAPDH	-0.0853876	0.229224	14	24
ASL	-1.15056	0.00254748	13	19
HLA-A	0.186748	0.203303	14	23
CAPNS1	0.112497	0.327208	12	20
HSPB1	0.130984	0.330407	14	24
RPN1	0.0563914	0.395047	14	23
RPN2	0.518644	0.105249	9	15
GNAI2	0.517458	0.0910805	11	19
HIST1H2AB	-0.0340787	0.460647	13	23
ATP1A1	-0.226096	0.16594	13	24
ARG1	-2.71041	0.00906427	10	19
APOD	-0.0744336	0.400643	12	24
ALDH2	-0.456818	0.220156	14	24
ITGB2	0.467368	0.19166	13	13
S100A8	-0.0074418	0.375339	14	24
SLC25A5	0.171732	0.251696	12	19
MPO	-0.0159397	0.438952	13	22
EIF2S1	-0.0416262	0.238498	14	24
RPLP1	0.597501	0.16979	12	22
RPLP2	0.461792	0.198574	11	17
RPLP0	0.323558	0.19422	14	24
FABP3	-0.236152	0.391341	14	22
ITGB1	-0.153056	0.31899	14	22
KRT18	-0.526282	0.257646	14	24
KRT8	-0.224082	0.341443	14	24
GSN	0.261527	0.170236	14	24
ATP5B	-0.472991	0.0527254	14	24
S100A9	0.592518	0.389478	12	21
S100A6	0.431945	0.319516	14	24
CEACAM5	-0.641776	0.132367	12	19
ENO1	0.360442	0.0670747	14	24
GPI	-0.0662132	0.30878	14	24
NPM1	-0.165108	0.352616	14	24
TPM3	-0.0614529	0.457825	14	24
HIST1H2BJ	0.673231	0.0267555	14	22
EPHX1	-0.307905	0.0726674	14	23
LDHB	0.123441	0.410227	14	24
GPX1	0.557084	0.0194409	13	22
P4HB	-0.173344	0.170236	14	24
H1F0	-0.173415	0.288405	13	14
CTSD	0.701642	0.0237329	14	24
ANXA2	0.207967	0.330407	14	24
C8G	0.430096	0.241758	9	17
CAPN1	0.226594	0.128229	14	24
TUBB	0.0618792	0.363918	14	24
CA3	0.0107013	0.435899	8	15
DCN	0.311199	0.175101	11	15
PSAP	0.787585	0.052442	13	22
HEXB	0.358231	0.145799	14	22
PFN1	0.187002	0.257646	14	24
APRT	0.866423	0.0938541	13	23
EPRS	-0.389278	0.0414506	14	21
CTSB	0.409065	0.11598	14	24
HSP90AA1	0.432084	0.128229	14	24
HNRNPC	0.268428	0.257646	14	24
UQCRH	-0.8988	0.00699381	12	17
LAMB1	-0.20072	0.388407	9	14
TPM2	-0.0465452	0.32009	9	13
THBS1	-0.6284	0.121997	14	24
COL1A2	-1.20439	0.0251578	14	23
ANXA6	-0.150963	0.277563	14	24
RHOC	0.241031	0.273142	12	20
GUSB	0.142408	0.269637	13	19
HSP90AB1	0.13203	0.493964	14	24
ELANE	-0.781923	0.257646	14	24
CTSG	0.141799	0.352616	14	24
PDHA1	-0.295125	0.274703	11	20
CD14	-0.0221889	0.429014	9	15
COL4A2	-1.0771	0.00682581	14	24
CYC1	-0.776519	0.14046	10	19
CFH	0.452758	0.0689129	10	22
ITGA5	-0.778668	0.203556	13	20
VIM	0.49514	0.170236	14	24
RPS17	0.372062	0.224376	13	23
KRT19	-0.453889	0.277563	14	24
KRT7	-0.0486431	0.422032	14	24
ANXA5	-0.0508136	0.30878	14	24
KRT16	-1.16505	0.12811	11	20
RPSA	-0.148732	0.375339	14	24
ENO2	0.312722	0.296714	12	16
GSTP1	0.0161765	0.422032	14	24
LGALS1	-0.155001	0.267511	14	24
HMGB1	0.229684	0.302181	11	16
FBP1	0.230351	0.307491	14	22
TPM1	-0.221369	0.433366	10	18
ANXA4	0.222596	0.319516	14	24
DLD	-0.702608	0.00370818	14	23
HNRNPA1	1.01473	0.00405003	14	24
COX6C	-0.651473	0.0313668	14	24
TACSTD2	-0.265493	0.249933	11	15
PARP1	-0.17714	0.354509	14	22
UCHL1	-0.808553	0.145048	8	14
LTA4H	0.708963	0.068438	14	23
ALDOC	-0.164083	0.147067	14	23
C4A	-0.175584	0.298204	14	24
H2AFZ	0.785371	0.114119	13	21
HIST1H2AG	0.128191	0.178011	14	24
UQCRFS1P1	-0.39011	0.12358	9	18
POTEI	-0.285512	0.257646	14	24
SETSIP	0.26441	0.170236	14	24
HSPA1A	0.0496608	0.319516	14	24
IGLC2	0.495542	0.0292898	14	24
CALM1	-0.246753	0.333783	13	24
TROVE2	0.108584	0.277999	14	18
GAA	0.196492	0.203303	14	23
RRAS	0.152095	0.450042	13	17
HIST1H1E	0.36919	0.134679	14	24
DLAT	-0.21447	0.277563	14	24
TXN	-0.303172	0.19422	14	24
MGST1	0.600739	0.182664	8	13
ESD	-0.301912	0.169962	12	21
HSPD1	-0.568606	0.0632315	14	24
CLU	-0.472126	0.41935	14	23
HSPA5	0.000503608	0.493964	14	24
LAMC1	-0.106063	0.319516	14	24
HSPA8	-0.0757946	0.19422	14	24
SLC2A1	0.0611214	0.375203	12	21
PDHB	0.0867992	0.407398	12	22
ITGAM	0.0222001	0.404704	13	16
PYGB	-0.668214	0.169751	14	23
LAMP1	0.593345	0.0568848	14	23
ACADM	-1.16894	0.00515688	10	18
G6PD	-0.645625	0.152213	14	21
MTHFD1	-0.545941	0.080407	9	13
EPX	-1.17454	0.0648865	13	23
PRPS2	-0.0338063	0.344706	12	23
PABPC1	0.0141337	0.381086	14	24
PCNA	0.108387	0.359998	13	22
HARS	-0.0368134	0.170627	12	16
COL6A1	0.0804068	0.493964	14	24
COL6A2	0.187846	0.319516	14	24
COL6A3	0.11433	0.469847	14	24
CKB	-0.485083	0.25594	9	15
ANXA3	0.514495	0.319516	14	24
RNASE3	-1.1131	0.0793962	14	17
ACTN1	-0.219144	0.231475	13	22
CDH1	1.2961	0.0189471	11	15
XRCC6	0.320687	0.133286	14	19
XRCC5	0.15834	0.355771	12	20
COX4I1	-0.488015	0.0541476	10	22
IFITM1	0.463676	0.116158	8	14
IFI30	0.892133	0.192666	9	13
LAMP2	0.604517	0.165283	13	22
RNH1	0.00784968	0.324883	14	23
VCAN	0.518125	0.178011	14	24
EEF2	-0.13765	0.445841	14	24
KRT10	0.298682	0.287796	14	24
KRT13	-0.277124	0.330407	14	24
KRT5	-0.341823	0.277563	14	24
PDIA4	0.263591	0.19422	14	24
TPT1	-0.168196	0.163768	10	17
ALAD	-0.020298	0.455266	11	18
PRG2	-1.61712	0.139349	10	14
LCP1	0.238397	0.212271	14	23
PLS3	0.0440705	0.348334	13	21
APEH	-0.272799	0.161953	14	23
ETFA	-0.627109	0.0179807	12	24
PRKAR2A	0.125157	0.394691	9	13
CD59	0.39168	0.159908	12	18
MIF	0.0418788	0.433906	14	24
PRKCSH	0.468599	0.0904535	12	23
NID1	-0.23567	0.299112	13	23
AKR1A1	0.307486	0.255046	13	23
PKM	-0.0720019	0.287796	14	24
HSP90B1	0.25117	0.247973	14	24
SNRPB	0.279503	0.177787	14	23
MMP9	-0.98781	0.168208	10	13
HNRNPL	0.8563	0.0151044	14	19
DARS	0.210527	0.194564	14	23
UQCRB	-0.366228	0.175119	9	16
FABP4	-1.13583	0.119796	11	17
GLUL	-0.916727	0.0421979	8	19
AKR1B1	-0.104376	0.281176	14	23
RAC2	0.712745	0.180645	11	16
EZR	0.391674	0.128229	14	24
NME1	0.489485	0.218211	10	17
NQO1	-1.02576	0.0780244	13	20
RPS2	-0.0100299	0.469847	14	24
CD44	-0.127224	0.22947	13	18
CBR1	-0.33324	0.19422	14	24
HIST1H1B	-0.0743282	0.425804	14	16
FAH	-0.813847	0.0387239	13	24
HMGA1	-0.295109	0.327136	9	20
HMGA1	0.352469	0.11888	9	19
GOT1	-1.11577	0.0201228	14	23
CAPN2	-0.0611599	0.430476	12	20
DDX5	0.822955	0.139701	10	15
LGALS3	0.448722	0.0527254	14	24
PSMC3	0.25796	0.25594	9	15
TCP1	-0.0803046	0.19422	14	24
RPL35A	0.0612386	0.31899	14	22
ARF4	0.334296	0.226975	10	15
RPL7	0.0127062	0.352616	14	24
VCL	0.224329	0.277563	14	24
RPL17	-0.0979361	0.479859	14	21
PGAM1	-0.123526	0.302676	14	23
RCC1	0.309987	0.0796909	14	24
KRT4	-1.03232	0.06313	13	20
NCL	0.328747	0.071096	14	24
HK1	-0.464213	0.0220899	14	24
SRM	-0.282253	0.111501	13	23
ORM2	0.361271	0.369905	12	17
ITIH2	-0.106396	0.396091	13	23
ITIH1	-0.941329	0.0254775	14	24
TYMP	0.0347343	0.433906	14	24
ANXA7	-0.0695223	0.15535	14	24
AZU1	-0.630649	0.295574	13	19
ALOX5AP	0.437481	0.126768	10	14
RAB5A	0.206515	0.347177	12	21
RAB6A	0.197856	0.437499	11	18
PSMB1	0.192052	0.431624	14	23
M6PR	0.37483	0.0974253	9	20
OGN	-0.0743787	0.433525	13	17
ATP6V1B2	0.0815539	0.438952	13	22
CSRP1	2.05892	0.0106674	10	15
FLNA	0.258059	0.257646	14	24
MAOA	0.0973808	0.28383	12	18
VDAC1	-0.339989	0.148239	14	24
BGN	-0.570154	0.15535	14	24
SDHB	-0.644714	0.03563	11	23
COMT	-0.363556	0.361837	14	21
TGM2	0.640342	0.0267555	14	22
PCMT1	0.100665	0.418461	12	21
FBL	-0.0835982	0.38161	11	19
PAICS	-0.810348	0.00542764	14	22
UBA1	0.559656	0.0358868	14	24
GPX3	-0.528075	0.307329	10	18
NME2	-0.246207	0.238498	14	24
HNRNPA2B1	0.687996	0.094025	14	24
UQCRC2	-0.42118	0.18864	12	22
IGHV1-2	0.217027	0.17723	14	21
CES1	-1.09245	0.105685	13	16
FBLN1	0.396832	0.348334	13	21
SFPQ	0.498878	0.0495487	14	24
PPIB	0.107822	0.363918	14	24
ME2	-0.220201	0.310964	13	24
WARS	0.0168649	0.387359	14	21
RPS3	-0.049914	0.445841	14	24
AHCY	0.024821	0.287796	14	24
CFL1	0.166295	0.287796	14	24
EEF1B2	-0.0803382	0.363163	13	20
ACP1	0.5528	0.089827	10	20
ACAT1	-0.901472	0.0271296	13	24
TNC	-0.934487	0.0842727	14	24
MYL9	0.720288	0.0338905	13	22
AZGP1	0.660395	0.0567143	10	19
MPST	-0.581524	0.0992026	14	24
RPS12	-0.198053	0.186006	14	24
ATP5A1	-0.539135	0.0495487	14	24
PSMA1	0.219766	0.45636	14	23
PSMA2	-0.168509	0.0313668	14	24
PSMA3	0.0532226	0.422032	14	24
PSMA4	-0.15248	0.11598	14	24
S100P	1.33356	0.171265	8	16
ITGA3	-0.528069	0.0815315	12	17
MSN	0.234598	0.178011	14	24
RPL13	-0.0944564	0.410227	14	24
IVD	-0.270341	0.122906	13	20
HMGB2	-0.42344	0.0635765	10	15
TARS	-0.693332	0.0731149	13	21
EEF1G	-0.105113	0.15535	14	24
FKBP2	-0.283619	0.245012	14	21
STOM	-0.0817891	0.347731	14	23
YWHAQ	0.0485115	0.479859	14	21
RPL10	-0.253417	0.363918	14	24
APEX1	0.531935	0.145428	11	18
CALR	0.6939	0.0832928	13	23
MAP4	1.36164	0.0232092	8	13
CANX	0.20613	0.363918	14	24
IL1R2	0.0226832	0.424592	10	21
PSMB8	-0.054952	0.364654	14	19
PSMB9	-0.0176626	0.47907	14	20
PSMA5	-0.105147	0.267511	14	24
PSMB4	-0.024138	0.298204	14	24
PSMB6	-0.315641	0.134679	14	24
PSMB5	0.0468546	0.365152	12	19
MAPK1	0.122126	0.158136	13	24
LAP3	-0.102814	0.493964	14	24
TKT	0.145687	0.267511	14	24
SERPINB3	0.273747	0.428163	8	13
EEF1D	0.0943275	0.375339	14	24
ALDH4A1	-1.3075	0.00790507	13	20
ERP29	0.311009	0.207055	12	23
PRDX6	-0.347482	0.11598	14	24
BLVRB	-0.275462	0.349295	14	21
PRDX5	0.0824976	0.422032	14	24
DDT	0.368238	0.302181	11	16
PRDX3	0.223368	0.455669	13	24
ATP5D	-0.675009	0.0286484	11	24
RPL12	0.0376648	0.422032	14	24
ECHS1	-0.74764	0.0608193	13	23
PEBP1	-0.761595	0.0190906	14	24
PDIA3	0.182666	0.186006	14	24
PPP2R1A	0.17558	0.296024	14	17
SRI	1.02282	0.00624813	11	20
SERPINB1	0.438813	0.19422	14	24
SDHA	-0.518312	0.0409269	14	24
CORO1A	0.539553	0.0938541	13	23
GDI1	-0.468395	0.317964	11	19
MAT2A	-0.172852	0.350017	12	19
CPS1	-1.7971	0.0472105	9	19
DNAJA1	-0.193609	0.171265	8	16
UQCRC1	-0.817583	0.00174891	14	24
HIBADH	-0.483086	0.160663	12	21
ATIC	-0.151172	0.206227	14	19
HNRNPH3	0.327231	0.170236	14	24
HNRNPH1	0.24002	0.287796	14	24
YWHAB	0.455054	0.0632315	14	24
SFN	-0.0683489	0.398958	13	22
STIP1	0.220503	0.330986	9	18
PRDX2	0.564829	0.0436544	14	24
PYCR1	0.230863	0.37937	8	14
RPL9	0.202746	0.341443	14	24
DUT	-0.366462	0.102546	9	21
SHMT2	-0.295599	0.277563	14	24
HSPA4	-0.0258866	0.45418	13	19
PFN2	0.0250015	0.433366	10	18
PHB	-0.197859	0.202651	14	24
SERPINB6	0.527251	0.161953	14	23
RPL22	-0.0826356	0.287796	14	24
SPR	-0.101117	0.32009	9	13
KRT9	-0.726045	0.0409269	14	24
FBN1	-0.0345101	0.330407	14	24
MYH9	0.0340131	0.481897	14	24
MYH10	0.0827052	0.391123	13	15
COPB2	-0.375565	0.131581	11	19
BSG	-0.333161	0.226545	12	19
FUS	0.179747	0.159908	12	18
GLRX	-0.375222	0.0782727	13	22
KRT2	0.363496	0.148239	14	24
ATP5C1	-0.591937	0.138552	13	23
RPL4	-0.171882	0.247973	14	24
PGM1	0.13653	0.443965	14	23
SERPINF1	-0.363501	0.191998	13	22
DLST	-0.361258	0.0842727	14	24
SRP14	-0.0124163	0.342509	14	22
TAGLN2	0.759299	0.0177256	14	24
TALDO1	-0.0221307	0.493964	14	24
ETFB	-1.0317	0.000331542	14	24
RBMX	0.887857	0.00966762	12	21
ATP6V1A	0.00854671	0.410227	14	24
HSPA9	-0.24022	0.186006	14	24
RPS19	0.515765	0.0831916	13	24
RPL3	-0.0631376	0.330407	14	24
COL18A1	-0.832173	0.0125741	14	23
DDOST	-0.0444172	0.481267	14	23
CAPG	0.513616	0.0220899	14	24
CEACAM6	-0.161147	0.32834	12	18
CCT6A	0.0610982	0.408835	13	23
NNMT	-0.1897	0.428568	9	18
PSMB10	-0.390865	0.269338	10	14
RPL13A	-0.266919	0.162682	14	24
MDH1	-0.0783009	0.206227	14	19
MDH2	-0.408447	0.0796909	14	24
HADHA	-0.486313	0.0455233	13	22
EIF2S3	-0.0197814	0.447894	12	21
GARS	0.625785	0.0928729	8	15
ECI1	-0.77576	0.0983293	12	21
STAT1	0.337631	0.210607	10	15
AKR1C3	-0.484639	0.248958	8	15
RPS27	0.37491	0.335563	9	16
ACAA2	-0.576627	0.0743661	14	22
RPL35	0.450371	0.160531	13	21
MATR3	1.10771	0.0232092	8	13
GPD2	0.115715	0.488322	10	14
SSR1	-0.173729	0.319964	12	21
NAMPT	-0.324381	0.327208	12	20
VDAC2	-0.758497	0.0074245	14	24
USP5	0.331752	0.233249	8	17
RPL27A	0.1152	0.386871	14	24
RPL5	-0.0867975	0.247973	14	24
RPL21	-0.215275	0.186006	14	24
RPL28	-0.0525156	0.412867	13	18
RPS9	0.112577	0.267511	14	24
RPS5	0.0831356	0.443965	14	23
RPS10	1.14044	0.0055908	14	20
IQGAP1	0.131798	0.443965	14	23
CAPZA2	0.214337	0.071096	14	24
CAPZB	0.0420741	0.45636	14	23
QARS	-0.134769	0.129455	11	17
RPL29	0.0638273	0.378937	14	22
ATP5O	-0.0911517	0.370947	13	23
PREP	0.0249994	0.452536	9	15
ARCN1	-0.126509	0.241789	13	18
GSS	0.00014296	0.457857	12	18
CCT5	-0.0796759	0.363918	14	24
IDH2	-0.229244	0.469847	14	24
ALDH9A1	-0.317933	0.11598	14	24
RPL34	0.206795	0.347731	14	23
LMAN1	0.588414	0.25501	10	16
FASN	-0.533956	0.16795	14	20
CCT3	0.163573	0.439984	12	24
TUFM	-0.00238927	0.375339	14	24
ALDH7A1	-0.526731	0.16507	11	22
SRP9	0.145283	0.359998	13	22
AARS	-0.338885	0.235728	12	20
SARS	-0.00457308	0.477963	13	20
PSMB3	-0.0127751	0.5	13	21
PSMB2	-0.0686954	0.433906	14	24
ACADVL	-0.555029	0.0904535	12	23
ACOT2	-0.371654	0.0648009	12	21
TMED10	-0.111909	0.405573	8	19
HINT1	0.400418	0.206766	11	19
NDUFV1	-0.505979	0.0656353	9	17
IDH3A	0.0988464	0.377757	9	16
GDI2	0.0227128	0.469847	14	24
SERPINB9	0.2721	0.0899483	13	18
SERPINH1	0.563044	0.0527254	14	24
ST13	-0.0423498	0.322441	13	22
VASP	-0.213399	0.268453	12	21
KNTC1	0.667042	0.050077	14	23
PPT1	0.628114	0.0357629	14	20
RPL14	-0.0666464	0.433906	14	24
CCT8	-0.121412	0.330407	14	24
CCT4	0.0770484	0.277552	14	24
ANXA11	0.173132	0.148239	14	24
RAB7A	0.0420042	0.469847	14	24
GALK1	0.0668112	0.44557	11	14
SSR4	0.115054	0.30878	14	24
HSD17B4	0.00715994	0.41935	14	23
SGSH	0.429511	0.176967	11	13
HDGF	-0.264047	0.276649	13	23
LUM	0.301377	0.257646	14	24
PRELP	0.571826	0.159311	14	20
HNRNPA3	0.307959	0.224341	14	21
PGD	-0.190024	0.445841	14	24
HNRNPM	0.544616	0.0632315	14	24
ARHGDIA	-0.10221	0.170236	14	24
ARHGDIB	1.15073	0.00186364	12	21
HNRNPF	0.286143	0.141334	13	19
RIDA	-2.07991	0.000444422	11	20
CAPZA1	-0.250543	0.0159697	14	23
BLVRA	-0.158377	0.387359	14	21
ACLY	0.0684951	0.459621	12	19
COPA	-0.0199087	0.437864	12	23
CTSC	0.0717916	0.426538	14	21
AP2S1	-0.046738	0.427596	12	19
SUB1	0.546499	0.0164449	14	24
USP14	0.00580302	0.432135	14	18
AK2	0.0626168	0.493654	13	24
MFAP2	0.426645	0.201328	12	20
PSMD4	-0.631317	0.0513594	10	17
VCP	-0.119492	0.298204	14	24
HADHB	-0.153739	0.30878	14	24
LAMB2	-0.343374	0.487787	8	16
SEC13	-0.329656	0.412749	9	14
NPEPPS	0.229529	0.338485	13	16
SUMO3	0.108673	0.153633	13	23
EIF3B	-0.104261	0.271619	13	20
ATP5I	-0.620236	0.0569542	13	23
EIF6	-0.323908	0.068438	14	23
HIST1H2BD	0.401884	0.0890495	14	24
DEFA1	0.420237	0.247973	14	24
ARPC4	0.238629	0.104586	14	24
TPI1	0.20484	0.211298	14	24
SEC61B	0.858491	0.00266292	10	17
MYL6	0.0886475	0.493964	14	24
EIF4A1	0.0721707	0.352616	14	24
RPS20	-0.00016871	0.386871	14	24
PSMA6	0.13761	0.422032	14	24
CDC42	0.237095	0.0904535	12	23
DSTN	0.130365	0.469847	14	24
SPCS3	0.388622	0.270952	12	15
RAB2A	-0.848043	0.0216079	13	18
RAB10	-0.403617	0.289016	10	14
UBE2M	0.115672	0.200718	10	18
UBE2N	0.0868433	0.298204	14	24
RAB14	0.373731	0.352471	8	17
ACTR3	0.264829	0.0992026	14	24
ACTR2	-0.162927	0.469847	14	24
ARF3	-0.123892	0.313695	14	23
ABCE1	-0.223201	0.289995	10	16
RAP1B	-0.0536062	0.469847	14	24
RPS3A	0.330965	0.162682	14	24
RPL26	0.42635	0.094025	14	24
PSME3	-0.074311	0.397625	11	15
RPL15	-0.0326454	0.493964	14	24
RPL27	0.362203	0.178219	13	23
ATP6V0D1	-0.465425	0.242432	12	18
PCBD1	-1.34853	0.00580469	13	20
RPL37A	-0.354271	0.198574	11	17
RHOA	0.140397	0.148239	14	24
HSPE1	-0.207893	0.229224	14	24
LYZ	0.456142	0.12651	14	23
COPZ1	-0.473505	0.181796	10	21
HNRNPK	0.567886	0.094025	14	24
YWHAG	0.190894	0.287796	14	24
RPS7	0.176846	0.267511	14	24
PPP1CA	0.363928	0.252137	9	13
PPP1CB	0.0783334	0.42553	13	22
RPS8	0.157452	0.287796	14	24
RPS15A	0.38893	0.15535	14	24
RPS16	0.0774351	0.30878	14	24
YWHAE	0.0635088	0.422032	14	24
RPS14	0.0868526	0.298204	14	24
RPS23	-0.2613	0.186006	14	24
RPS18	-0.0418686	0.493964	14	24
RPS29	-0.216882	0.202651	14	24
RPS13	0.156424	0.238498	14	24
RPS11	-0.154334	0.319516	14	24
SNRPE	-0.0839355	0.453093	14	21
SNRPF	-0.490291	0.0455233	13	22
LSM3	0.12173	0.169324	13	21
SNRPD1	0.204112	0.202651	14	24
SNRPD3	0.278936	0.186006	14	24
PSMC6	0.764869	0.0302346	12	14
RPL7A	-0.102735	0.287796	14	24
RAB11A	0.0422927	0.341443	14	24
ETF1	-0.0513902	0.254166	9	14
RPS4X	0.128976	0.277563	14	24
PPP2CB	0.301769	0.182004	12	17
RPL23A	-0.0324125	0.395047	14	23
RPS6	0.0447296	0.445841	14	24
HIST1H4A	0.752935	0.121997	14	24
RAN	-0.0311489	0.375339	14	24
RPL23	-0.267482	0.238498	14	24
RPS24	0.470477	0.0691618	13	23
RPS25	-0.0687486	0.481897	14	24
RPS26	0.543271	0.0632315	14	24
RPS28	0.243093	0.186006	14	24
FAU	0.0884409	0.330407	14	24
GNB1	-0.232506	0.345434	13	24
GNB2	0.1213	0.247973	14	24
RPL30	-0.0229708	0.493964	14	24
RPL39	0.147369	0.370947	13	23
RPL31	0.0280282	0.352616	14	24
RPL10A	0.182714	0.352616	14	24
RPL32	-0.0387853	0.364654	14	19
RPL11	0.118434	0.341443	14	24
RPL8	0.395963	0.0992026	14	24
PPIA	-0.343125	0.178011	14	24
FKBP1A	0.220551	0.191998	13	22
RPS27A	0.325143	0.0335642	14	24
GRB2	0.370466	0.0569122	12	23
TRA2B	0.541843	0.0936641	10	18
RAC1	-0.135856	0.407154	14	23
YWHAZ	0.164045	0.352616	14	24
RPS21	-0.0215374	0.493964	14	24
EIF5A	-0.128588	0.313695	14	23
RACK1	0.178347	0.238498	14	24
ACTG1	0.409369	0.128229	14	24
YBX1	-0.383584	0.231304	9	13
TPM4	0.195983	0.386871	14	24
ACTC1	0.203286	0.386871	14	24
EEF1A1	0.162915	0.287796	14	24
TUBA4A	-0.310572	0.11598	14	24
TUBB4B	0.277538	0.11598	14	24
PAFAH1B2	0.790145	0.0459461	11	18
HBB	1.40939	0.00233149	14	24
HBG2	2.33577	0.00332092	10	16
HBA1	1.16049	0.0111642	14	24
CCT2	-0.278269	0.186006	14	24
GSTO1	-0.148937	0.211298	14	24
PRKDC	0.0721051	0.438418	12	17
LCN2	0.457607	0.360257	9	15
DCD	0.114601	0.320469	12	19
RPL24	0.194225	0.287796	14	24
RPL36A	-0.329517	0.15694	13	22
RPL19	0.162068	0.141349	14	24
SRSF3	-0.102896	0.469847	14	24
H3F3A	0.455879	0.121997	14	24
FBLN2	0.348122	0.330275	10	14
HSPG2	-0.08943	0.469847	14	24
CYCS	-0.197497	0.229224	14	24
TFAM	0.0396508	0.452295	10	18
SLC25A3	-0.0273516	0.413666	12	24
CLTC	-0.194544	0.331997	12	23
SORD	-0.974175	0.0255245	11	23
HNRNPU	0.372335	0.186006	14	24
SPTBN1	-0.258145	0.160979	12	23
SRSF2	0.11045	0.375339	14	24
FABP5	0.559647	0.159908	12	18
CAP1	0.0921748	0.319516	14	24
EWSR1	0.267227	0.299046	10	13
TAGLN	0.898568	0.0190906	14	24
OGDH	-0.485779	0.335115	12	19
ALDH6A1	-0.631413	0.0805625	11	15
RPL18A	0.0287292	0.422032	14	24
FKBP4	-0.271879	0.274703	11	20
RPL6	0.0782718	0.493964	14	24
LMNB2	0.456777	0.0176681	14	21
EIF4G1	0.0975264	0.264133	12	22
KRT17	-0.16824	0.408481	12	14
AKR1C1	-1.06913	0.184739	11	22
SSBP1	-0.14343	0.238498	14	24
COL14A1	-0.211537	0.259286	11	19
PSME1	0.150033	0.388394	13	21
PRDX1	0.119334	0.341443	14	24
RPL18	-0.0111259	0.410227	14	24
C1QBP	-0.685007	0.487787	8	16
DPT	-0.0391574	0.485865	13	21
BAX	0.307909	0.266708	11	15
LRP1	-0.0348808	0.471748	13	21
SRSF1	0.206192	0.433906	14	24
DHX9	-0.0026093	0.493754	14	23
CRYZ	-0.447862	0.0770941	14	23
LGALS3BP	-0.326611	0.267511	14	24
SSRP1	0.76158	0.344332	9	13
AHNAK	-0.23996	0.219271	11	19
AP1B1	0.094389	0.488937	10	15
EFEMP1	0.406644	0.161126	11	19
AIMP1	-0.602676	0.0083355	12	20
ILF2	0.287891	0.247877	12	20
ILF3	0.342914	0.195098	11	22
LMAN2	0.469203	0.0952151	11	21
ECH1	-0.648166	0.0473437	14	22
MTAP	0.26135	0.328651	8	14
TARDBP	0.437181	0.150361	11	17
HNRNPA0	0.606708	0.0240534	10	16
PRDX4	0.1517	0.319516	14	24
CBX3	0.314558	0.0848178	10	21
PSMD2	-0.182264	0.490437	10	18
TBX2	0.919828	0.0473437	14	22
SELENBP1	-0.0526886	0.378937	14	22
NME3	-0.752534	0.0453387	10	15
SRSF6	0.0925514	0.341443	14	24
PABPC4	-0.223899	0.210387	11	20
UBE2V1	-0.112167	0.230885	14	23
SQSTM1	-0.522904	0.382797	9	15
TUBB3	-0.209759	0.274772	9	14
ASAH1	1.31875	0.000413074	14	24
TRA2A	0.39375	0.126768	10	14
TSTA3	0.015465	0.408962	13	19
SPTAN1	-0.268833	0.263831	13	22
TUBB2A	-0.438524	0.170236	14	24
COTL1	-0.15144	0.403858	14	22
HNRNPD	0.382774	0.093369	13	24
SCARB2	0.388813	0.0890495	14	24
NID2	-0.304609	0.189574	12	21
EIF3A	-0.0513859	0.455926	12	17
DPYSL3	0.366685	0.230885	14	23
DYNC1H1	0.0607433	0.369782	14	20
EIF4A2	0.558557	0.0192366	11	17
ITIH4	0.431247	0.0750646	8	16
GANAB	-0.14692	0.267511	14	24
MVP	0.528278	0.107074	14	20
LASP1	0.770735	0.0707869	10	15
PTGR1	-1.25115	0.0466323	11	19
GPNMB	1.48479	0.000391731	14	22
KPNB1	-0.0622046	0.479579	13	22
EFTUD2	0.00246835	0.375339	14	24
IQCB1	-0.70762	0.105249	9	15
POSTN	0.713257	0.147067	14	23
PDIA6	0.112283	0.229224	14	24
PAFAH1B3	0.227268	0.30878	14	24
PLEC	-0.580556	0.094025	14	24
PPA1	-0.475102	0.1336	13	22
NONO	0.0937669	0.281176	14	23
RNPS1	0.885723	0.158529	8	15
PCBP1	0.0991883	0.457825	14	24
PCBP2	-0.0133282	0.493964	14	24
SF3B3	0.115933	0.484176	11	21
SEC23A	0.382409	0.202842	11	18
TGFBI	0.462332	0.153033	12	24
TSN	-0.0243408	0.479859	14	21
ELAVL1	0.110057	0.374884	13	21
DDB1	-0.502758	0.0121752	12	16
CDC37	0.238239	0.179059	12	22
DPYSL2	0.537529	0.0796909	14	24
SYPL1	0.691089	0.21052	12	21
SRSF7	0.100853	0.386871	14	24
FSCN1	-0.121987	0.319516	14	24
DECR1	-0.911109	0.00575494	14	24
TST	-0.747976	0.0695218	13	24
UGP2	-0.00693747	0.386871	14	24
TXNRD1	-0.99179	0.0278282	10	15
TKFC	-0.322431	0.333171	9	17
TP53I3	0.14308	0.437431	9	14
HP1BP3	0.68877	0.0541069	14	22
EYS	0.44407	0.128229	14	24
CAVIN1	0.887182	0.003232	12	17
NAPRT	-0.0420191	0.379439	13	19
HSDL2	-0.626569	0.11784	10	16
TUBA1A	-0.0306008	0.457825	14	24
RPS27L	-0.244069	0.410227	14	24
SND1	-0.127342	0.26344	14	22
DCXR	-0.183866	0.238498	14	24
PABPN1	0.558183	0.0105405	13	24
ALYREF	-0.0494662	0.322441	13	22
CD163	0.0401876	0.426306	11	20
DZIP1	1.44427	0.0460885	8	16
HIST2H2AB	0.276359	0.298204	14	24
AEBP1	-0.795044	0.333171	9	17
PLD3	0.980269	0.00305151	13	18
CCAR1	-0.471918	0.217799	13	21
ALDH16A1	-0.312105	0.102513	8	13
CCAR2	0.73519	0.0606533	11	19
LRRC47	0.452072	0.138265	13	17
CRYBG2	0.00531016	0.484176	11	21
TXNDC5	0.652104	0.0560616	14	24
NAXE	0.000341818	0.38304	14	23
TSTD1	0.170884	0.437431	9	14
PALLD	0.314426	0.326186	12	22
NDRG1	0.728883	0.0367472	12	23
HSPH1	-0.112083	0.332324	11	20
TFG	-0.0243614	0.393418	13	24
DDX17	0.400827	0.105773	14	22
OSTF1	-0.222011	0.153671	13	18
KHSRP	0.64713	0.100714	12	19
HLA-C	1.11663	0.0899197	11	14
MYDGF	0.179411	0.195915	13	23
MAL2	0.311169	0.135145	9	14
ERGIC1	-0.444696	0.260352	12	20
FUBP1	0.628937	0.192252	10	16
ARL8A	0.311395	0.192252	10	16
EFHD2	-0.180828	0.340688	11	14
CCDC124	0.611305	0.0386559	10	19
KCTD12	0.812771	0.00665977	13	22
PGM2	0.627787	0.0540986	9	14
ERO1A	0.465352	0.125425	12	20
PGAM5	-0.572202	0.121839	10	20
ABHD14B	-0.32391	0.152213	14	21
CNDP2	-0.32605	0.0753	14	24
TRAPPC9	-0.582324	0.230885	14	23
FAM129B	0.453516	0.0525139	14	19
PSMB7	0.498571	0.138894	10	13
CDC5L	0.789211	0.0594634	13	21
PARK7	0.0191087	0.298204	14	24
VAT1	0.209029	0.319516	14	24
PHB2	-0.455092	0.0313668	14	24
COPS8	-0.595621	0.00834881	11	16
HSD17B10	-0.15206	0.30878	14	24
COL12A1	-1.45572	0.00575494	14	24
NAP1L4	0.176033	0.316684	10	17
ACO2	-0.573318	0.04147	13	24
CCT7	-0.15683	0.238101	12	23
PRMT1	0.210069	0.235895	12	16
DPYSL5	1.22047	0.0484041	12	17
NIPSNAP1	-0.715702	0.0105998	13	22
MICU1	-0.105	0.478509	9	17
CORO1B	0.291803	0.15694	13	22
TXNDC17	-0.212275	0.273436	13	21
ERP44	0.182664	0.244893	13	19
TUBB6	0.763722	0.0189984	13	23
VAMP8	0.526701	0.0896474	13	19
TMEM109	0.383861	0.0670156	14	21
ASPN	0.21517	0.491225	10	20
TINAGL1	-0.800439	0.0627532	9	20
SLIRP	0.345597	0.222369	10	16
TOLLIP	-0.113581	0.397625	11	15
RAB1B	0.22742	0.247973	14	24
C11orf54	-0.345396	0.334692	11	18
SH3BGRL3	0.592076	0.06313	13	20
BOLA2	-0.682781	0.095181	14	14
TMX1	-0.0653035	0.322063	10	20
RNPEP	-0.0903139	0.335891	13	20
GLIPR2	0.771413	0.0111976	11	15
GLOD4	-0.242795	0.0770941	14	23
MUC5B	0.673121	0.281841	14	20
MCCC2	-0.616701	0.0614874	10	21
MYO10	1.23521	0.0186861	13	20
APMAP	0.113276	0.422032	14	24
ACOT13	-0.116808	0.421374	11	21
NANS	0.297706	0.221483	12	21
HEBP1	0.221101	0.294216	9	19
FARSB	0.0394803	0.322441	13	22
FAM49B	0.808327	0.00790439	12	17
CHCHD3	-0.241689	0.216764	12	18
DPP3	-0.466474	0.00954681	13	17
ERAP1	0.262391	0.469251	9	18
MAT2B	-0.0152656	0.403903	12	21
MYOF	-0.0758989	0.365313	11	19
NDUFA13	-0.21242	0.269087	8	13
VAPA	0.375673	0.202468	8	13
H2AFY2	-0.806457	0.103194	14	14
ABRACL	-0.280181	0.192666	9	13
RCC2	0.0137844	0.353211	13	17
RRBP1	0.104867	0.402374	11	18
GNG12	0.218412	0.375432	12	18
GRHPR	-0.98274	0.0274412	11	20
CTSZ	0.518325	0.170236	14	24
PCYOX1	-0.347585	0.12358	12	14
DPP7	-0.285693	0.170666	12	14
AK3	-0.324627	0.105372	13	23
NAGK	0.688189	0.12638	13	22
SLC25A13	-0.253229	0.299112	13	23
STOML2	0.150347	0.421464	9	16
LSM7	-0.282139	0.0776932	12	20
NUDT5	-0.451238	0.185723	11	17
RALY	0.442993	0.116298	11	15
PSME2	0.547905	0.0553861	13	21
CORO1C	0.340189	0.0831916	13	24
EPDR1	-0.83519	0.0430882	13	17
SNX12	-0.321372	0.0421088	9	16
PA2G4	-0.126998	0.177529	14	22
RUVBL2	0.0452165	0.5	13	23
RUVBL1	0.225878	0.261107	11	20
CNPY2	-0.0240878	0.276636	9	17
MRPS28	-0.478747	0.114681	9	13
SBDS	-0.256229	0.24269	14	22
UFC1	-0.00727147	0.419857	11	18
RTCB	0.161973	0.240217	11	17
RPL36	0.655211	0.12815	12	22
TLN1	0.0777278	0.300866	14	21
GMPPB	0.158691	0.412134	11	16
COPG1	-0.140981	0.457857	12	18
EMILIN1	0.279206	0.232995	13	19
MTCH2	-0.323573	0.06313	13	20
SQOR	0.0896269	0.374884	13	21

## Sheet: Adjusted
protein	fold-change	q-value	N1	N2
ASAH1	1.31875	0.107328	14	24
ETFB	-1.0317	0.107328	14	24
GPNMB	1.48479	0.107328	14	22
RIDA	-2.07991	0.107328	11	20
APCS	1.56579	0.2005	14	24
ARHGDIB	1.15073	0.2005	12	21
ASL	-1.15056	0.2005	13	19
CAVIN1	0.887182	0.2005	12	17
HBB	1.40939	0.2005	14	24
HBD	1.45959	0.2005	14	24
HBG2	2.33577	0.2005	10	16
HNRNPDL	1.04248	0.2005	13	18
PLD3	0.980269	0.2005	13	18
SEC61B	0.858491	0.2005	10	17
UQCRC1	-0.817583	0.2005	14	24
DLD	-0.702608	0.210712	14	23
ACADM	-1.16894	0.211126	10	18
APOB	1.5941	0.211126	14	22
ARPC3	0.514132	0.211126	14	24
COL12A1	-1.45572	0.211126	14	24
COL4A2	-1.0771	0.211126	14	24
CSTB	1.00581	0.211126	14	23
DECR1	-0.911109	0.211126	14	24
HNRNPA1	1.01473	0.211126	14	24
IGHA1	0.91103	0.211126	14	24
KCTD12	0.812771	0.211126	13	22
PAICS	-0.810348	0.211126	14	22
PCBD1	-1.34853	0.211126	13	20
RPS10	1.14044	0.211126	14	20
SRI	1.02282	0.211126	11	20
UQCRH	-0.8988	0.211126	12	17
AIMP1	-0.602676	0.212235	12	20
ALDH4A1	-1.3075	0.212235	13	20
COPS8	-0.595621	0.212235	11	16
FAM49B	0.808327	0.212235	12	17
HLA-DRB1	0.920559	0.212235	14	21
VDAC2	-0.758497	0.212235	14	24
ARG1	-2.71041	0.215208	10	19
CA1	1.26344	0.215208	14	22
CRYAB	-1.90799	0.215208	8	17
CSRP1	2.05892	0.215208	10	15
DPP3	-0.466474	0.215208	13	17
FN1	-1.15068	0.215208	14	24
NIPSNAP1	-0.715702	0.215208	13	22
PABPN1	0.558183	0.215208	13	24
RBMX	0.887857	0.215208	12	21
SOD1	-0.655533	0.215208	14	24
GLIPR2	0.771413	0.216338	11	15
HBA1	1.16049	0.216338	14	24
DDB1	-0.502758	0.230612	12	16
COL18A1	-0.832173	0.233589	14	23
GLUD1	-0.689343	0.238167	14	24
AK1	0.949343	0.264506	14	19
C1QA	-1.5351	0.264506	9	22
CAPZA1	-0.250543	0.264506	14	23
CDH1	1.2961	0.264506	11	15
EIF4A2	0.558557	0.264506	11	17
ETFA	-0.627109	0.264506	12	24
GPX1	0.557084	0.264506	13	22
HNRNPL	0.8563	0.264506	14	19
HNRNPR	0.74446	0.264506	14	23
IGHG4	1.16825	0.264506	13	22
LMNB2	0.456777	0.264506	14	21
MYO10	1.23521	0.264506	13	20
PEBP1	-0.761595	0.264506	14	24
SLC4A1	1.03228	0.264506	13	19
SUB1	0.546499	0.264506	14	24
TAGLN	0.898568	0.264506	14	24
TAGLN2	0.759299	0.264506	14	24
TUBB6	0.763722	0.264506	13	23
GOT1	-1.11577	0.269981	14	23
CAPG	0.513616	0.280774	14	24
HK1	-0.464213	0.280774	14	24
HLA-DRA	0.839491	0.280774	12	15
RAB2A	-0.848043	0.280774	13	18
IGKC	1.11813	0.283069	14	21
MAP4	1.36164	0.283799	8	13
MATR3	1.10771	0.283799	8	13
CTSD	0.701642	0.286575	14	24
HNRNPA0	0.606708	0.286859	10	16
COL1A2	-1.20439	0.293532	14	23
ITIH1	-0.941329	0.293532	14	24
SORD	-0.974175	0.293532	11	23
ACAT1	-0.901472	0.297809	13	24
GOT2	-0.67055	0.297809	13	24
HIST1H2BJ	0.673231	0.297809	14	22
TGM2	0.640342	0.297809	14	22
GRHPR	-0.98274	0.297845	11	20
TXNRD1	-0.99179	0.29869	10	15
ATP5D	-0.675009	0.300808	11	24
TRAPPC3	0.354255	0.300808	10	19
DDX39A	0.403144	0.300999	14	24
IGLC2	0.495542	0.300999	14	24
PSMC6	0.764869	0.307438	12	14
COX6C	-0.651473	0.309187	14	24
PHB2	-0.455092	0.309187	14	24
PSMA2	-0.168509	0.309187	14	24
IGKV3D-20	1.00072	0.312025	12	21
F2	-1.31721	0.317847	12	17
MYL9	0.720288	0.317847	13	22
RPS27A	0.325143	0.317847	14	24
SEC22B	1.04107	0.317847	8	19
LAMA5	0.991804	0.323987	14	18
PPT1	0.628114	0.323987	14	20
SDHB	-0.644714	0.323987	11	23
UBA1	0.559656	0.323987	14	24
IGKV2-28	0.837471	0.325667	13	22
NDRG1	0.728883	0.325667	12	23
CCDC124	0.611305	0.337003	10	19
FAH	-0.813847	0.337003	13	24
ACO2	-0.573318	0.342394	13	24
EPRS	-0.389278	0.342394	14	21
IGHG3	0.848524	0.342394	11	17
KRT9	-0.726045	0.342394	14	24
SDHA	-0.518312	0.342394	14	24
GLUL	-0.916727	0.342548	8	19
SNX12	-0.321372	0.342548	9	16
A1BG	0.814829	0.343687	12	23
CPS1	-1.7971	0.343865	9	19
CYB5R3	0.408259	0.343865	13	24
DZIP1	1.44427	0.343865	8	16
ECH1	-0.648166	0.343865	14	22
EPDR1	-0.83519	0.343865	13	17
HADHA	-0.486313	0.343865	13	22
NME3	-0.752534	0.343865	10	15
PAFAH1B2	0.790145	0.343865	11	18
PRDX2	0.564829	0.343865	14	24
PTGR1	-1.25115	0.343865	11	19
SNRPF	-0.490291	0.343865	13	22
TBX2	0.919828	0.343865	14	22
TPP1	0.429493	0.343865	14	23
ATP5A1	-0.539135	0.34871	14	24
ATP5B	-0.472991	0.34871	14	24
COX4I1	-0.488015	0.34871	10	22
DPYSL5	1.22047	0.34871	12	17
FAM129B	0.453516	0.34871	14	19
HP1BP3	0.68877	0.34871	14	22
IGKV3-20	0.516167	0.34871	14	24
IGKV3D-11	0.74414	0.34871	14	24
KNTC1	0.667042	0.34871	14	23
LGALS3	0.448722	0.34871	14	24
NARS	-0.612572	0.34871	13	23
NDUFS3	-0.293561	0.34871	11	16
PGM2	0.627787	0.34871	9	14
PSAP	0.787585	0.34871	13	22
PSMD4	-0.631317	0.34871	10	17
SERPINH1	0.563044	0.34871	14	24
SFPQ	0.498878	0.34871	14	24
ATP5I	-0.620236	0.350432	13	23
AZGP1	0.660395	0.350432	10	19
GRB2	0.370466	0.350432	12	23
HLA-DRB1	0.771563	0.350432	14	20
LAMP1	0.593345	0.350432	14	23
PSME2	0.547905	0.350432	13	21
TXNDC5	0.652104	0.350432	14	24
IGLV1-47	0.686374	0.351309	14	18
ACOT2	-0.371654	0.352137	12	21
ATP5L	-0.44871	0.352137	14	23
CCAR2	0.73519	0.352137	11	19
CDC5L	0.789211	0.352137	13	21
ECHS1	-0.74764	0.352137	13	23
EPX	-1.17454	0.352137	13	23
FLNB	-0.544993	0.352137	14	24
GSR	-0.454082	0.352137	13	22
HMGB2	-0.42344	0.352137	10	15
HNRNPM	0.544616	0.352137	14	24
HSPD1	-0.568606	0.352137	14	24
KRT4	-1.03232	0.352137	13	20
MCCC2	-0.616701	0.352137	10	21
MTCH2	-0.323573	0.352137	13	20
RPS26	0.543271	0.352137	14	24
SH3BGRL3	0.592076	0.352137	13	20
TBCA	-0.355122	0.352137	12	18
TINAGL1	-0.800439	0.352137	9	20
UQCRQ	-0.575236	0.352137	13	21
YWHAB	0.455054	0.352137	14	24
NDUFV1	-0.505979	0.35421	9	17
ENO1	0.360442	0.356012	14	24
IGKV3-15	0.558726	0.356012	14	24
TMEM109	0.383861	0.356012	14	21
CFH	0.452758	0.359134	10	22
EIF6	-0.323908	0.359134	14	23
LTA4H	0.708963	0.359134	14	23
RPS24	0.470477	0.359134	13	23
TST	-0.747976	0.359134	13	24
CAPZA2	0.214337	0.359575	14	24
LASP1	0.770735	0.359575	10	15
NCL	0.328747	0.359575	14	24
EPHX1	-0.307905	0.365608	14	23
TARS	-0.693332	0.365953	13	21
ACAA2	-0.576627	0.370297	14	22
CNDP2	-0.32605	0.371121	14	24
ITIH4	0.431247	0.371121	8	16
COL1A1	-1.76852	0.371891	12	22
CRYZ	-0.447862	0.371891	14	23
DPYSL2	0.537529	0.371891	14	24
GLOD4	-0.242795	0.371891	14	23
GLRX	-0.375222	0.371891	13	22
IGHM	0.796251	0.371891	13	23
LSM7	-0.282139	0.371891	12	20
MDH2	-0.408447	0.371891	14	24
NQO1	-1.02576	0.371891	13	20
RCC1	0.309987	0.371891	14	24
RNASE3	-1.1131	0.371891	14	17
ALDH6A1	-0.631413	0.372361	11	15
MTHFD1	-0.545941	0.372361	9	13
ITGA3	-0.528069	0.375045	12	17
ACADVL	-0.555029	0.375323	12	23
ACP1	0.5528	0.375323	10	20
AIFM1	-0.45056	0.375323	11	22
APRT	0.866423	0.375323	13	23
ARPC1B	0.285813	0.375323	14	19
ASS1	-0.683567	0.375323	9	18
CALR	0.6939	0.375323	13	23
CBX3	0.314558	0.375323	10	21
CDC42	0.237095	0.375323	12	23
CORO1A	0.539553	0.375323	13	23
CORO1C	0.340189	0.375323	13	24
CS	-0.26048	0.375323	14	24
DLST	-0.361258	0.375323	14	24
GARS	0.625785	0.375323	8	15
GNAI2	0.517458	0.375323	11	19
HIST1H2BD	0.401884	0.375323	14	24
HLA-C	1.11663	0.375323	11	14
HNRNPA2B1	0.687996	0.375323	14	24
HNRNPD	0.382774	0.375323	13	24
HNRNPK	0.567886	0.375323	14	24
NDUFA2	-0.638497	0.375323	11	19
PLEC	-0.580556	0.375323	14	24
PRKCSH	0.468599	0.375323	12	23
RPL26	0.42635	0.375323	14	24
RPS19	0.515765	0.375323	13	24
SCARB2	0.388813	0.375323	14	24
SERPINB9	0.2721	0.375323	13	18
SERPINC1	-0.260395	0.375323	11	20
TNC	-0.934487	0.375323	14	24
TRA2B	0.541843	0.375323	10	18
VAMP8	0.526701	0.375323	13	19
WDR1	0.371828	0.375323	14	23
BOLA2	-0.682781	0.376508	14	14
LMAN2	0.469203	0.376508	11	21
LRG1	-1.01175	0.376508	11	16
ACTR3	0.264829	0.381792	14	24
COL4A1	-0.39879	0.381792	14	24
ECI1	-0.77576	0.381792	12	21
M6PR	0.37483	0.381792	9	20
MPST	-0.581524	0.381792	14	24
RPL8	0.395963	0.381792	14	24
KHSRP	0.64713	0.385109	12	19
PDXK	0.401547	0.385109	12	16
ALDH16A1	-0.312105	0.386952	8	13
DUT	-0.366462	0.386952	9	21
LSM8	0.501095	0.386952	11	17
AK3	-0.324627	0.387034	13	23
ARPC4	0.238629	0.387034	14	24
CES1	-1.09245	0.387034	13	16
DDX17	0.400827	0.387034	14	22
H2AFY2	-0.806457	0.387034	14	14
IGLL5	0.948388	0.387034	13	17
IQCB1	-0.70762	0.387034	9	15
RPN2	0.518644	0.387034	9	15
MVP	0.528278	0.390314	14	20
FUCA1	0.359855	0.39695	12	16
SRM	-0.282253	0.403408	13	23
ALDH9A1	-0.317933	0.404115	14	24
CTSB	0.409065	0.404115	14	24
H2AFZ	0.785371	0.404115	13	21
IFITM1	0.463676	0.404115	8	14
KRT86	-1.78792	0.404115	8	16
MRPS28	-0.478747	0.404115	9	13
PRDX6	-0.347482	0.404115	14	24
PSMA4	-0.15248	0.404115	14	24
RALY	0.442993	0.404115	11	15
TUBA4A	-0.310572	0.404115	14	24
TUBB4B	0.277538	0.404115	14	24
ACTG1	0.409369	0.407465	14	24
ALDOA	-0.205277	0.407465	14	24
ALOX5AP	0.437481	0.407465	10	14
ARPC5	0.413982	0.407465	13	21
CAPN1	0.226594	0.407465	14	24
CP	0.258908	0.407465	14	24
ERO1A	0.465352	0.407465	12	20
EYS	0.44407	0.407465	14	24
EZR	0.391674	0.407465	14	24
FABP4	-1.13583	0.407465	11	17
H3F3A	0.455879	0.407465	14	24
HIST1H4A	0.752935	0.407465	14	24
HMGA1	0.352469	0.407465	9	19
HSDL2	-0.626569	0.407465	10	16
HSP90AA1	0.432084	0.407465	14	24
IVD	-0.270341	0.407465	13	20
KRT16	-1.16505	0.407465	11	20
LYZ	0.456142	0.407465	14	23
NAGK	0.688189	0.407465	13	22
PCYOX1	-0.347585	0.407465	12	14
PGAM5	-0.572202	0.407465	10	20
RPL36	0.655211	0.407465	12	22
THBS1	-0.6284	0.407465	14	24
TRA2A	0.39375	0.407465	10	14
UQCRFS1P1	-0.39011	0.407465	9	18
USO1	0.632006	0.407465	10	18
QARS	-0.134769	0.410013	11	17
HTRA2	-0.940903	0.410544	8	14
NOP56	-0.230279	0.411637	8	13
COPB2	-0.375565	0.412686	11	19
CEACAM5	-0.641776	0.412891	12	19
HIST1H1E	0.36919	0.412891	14	24
IGHV4-4	0.453448	0.412891	11	13
MAL2	0.311169	0.412891	9	14
MT-CO2	-0.351282	0.412891	14	24
PPA1	-0.475102	0.412891	13	22
PSMB6	-0.315641	0.412891	14	24
XRCC6	0.320687	0.412891	14	19
ATP5C1	-0.591937	0.417804	13	23
DDX5	0.822955	0.417804	10	15
LRRC47	0.452072	0.417804	13	17
PRG2	-1.61712	0.417804	10	14
PSMB7	0.498571	0.417804	10	13
CYC1	-0.776519	0.41878	10	19
HNRNPF	0.286143	0.418844	13	19
RPL19	0.162068	0.418844	14	24
ADH1B	-0.620374	0.422214	14	20
ALDOC	-0.164083	0.426186	14	23
ANXA11	0.173132	0.426186	14	24
APEX1	0.531935	0.426186	11	18
HEXB	0.358231	0.426186	14	22
KRT2	0.363496	0.426186	14	24
POSTN	0.713257	0.426186	14	23
RHOA	0.140397	0.426186	14	24
UCHL1	-0.808553	0.426186	8	14
VDAC1	-0.339989	0.426186	14	24
ABHD14B	-0.32391	0.427499	14	21
ALDH7A1	-0.526731	0.427499	11	22
ANXA7	-0.0695223	0.427499	14	24
APEH	-0.272799	0.427499	14	23
ARHGDIA	-0.10221	0.427499	14	24
ATP1A1	-0.226096	0.427499	13	24
BGN	-0.570154	0.427499	14	24
CD59	0.39168	0.427499	12	18
CFB	0.738883	0.427499	11	21
CLIC1	0.323977	0.427499	14	21
CORO1B	0.291803	0.427499	13	22
CTSZ	0.518325	0.427499	14	24
DNAJA1	-0.193609	0.427499	8	16
DPP7	-0.285693	0.427499	12	14
EEF1G	-0.105113	0.427499	14	24
EFEMP1	0.406644	0.427499	11	19
ESD	-0.301912	0.427499	12	21
FABP5	0.559647	0.427499	12	18
FASN	-0.533956	0.427499	14	20
FUS	0.179747	0.427499	12	18
G6PD	-0.645625	0.427499	14	21
GSN	0.261527	0.427499	14	24
HARS	-0.0368134	0.427499	12	16
HIBADH	-0.483086	0.427499	12	21
HNRNPH3	0.327231	0.427499	14	24
LAMP2	0.604517	0.427499	13	22
LSM3	0.12173	0.427499	13	21
MAPK1	0.122126	0.427499	13	24
MMP9	-0.98781	0.427499	10	13
NACA	0.282077	0.427499	12	14
OSTF1	-0.222011	0.427499	13	18
P4HB	-0.173344	0.427499	14	24
PRELP	0.571826	0.427499	14	20
PYGB	-0.668214	0.427499	14	23
RNPS1	0.885723	0.427499	8	15
RPL13A	-0.266919	0.427499	14	24
RPL35	0.450371	0.427499	13	21
RPL36A	-0.329517	0.427499	13	22
RPLP1	0.597501	0.427499	12	22
RPS15A	0.38893	0.427499	14	24
RPS3A	0.330965	0.427499	14	24
S100P	1.33356	0.427499	8	16
SERPINB6	0.527251	0.427499	14	23
SETSIP	0.26441	0.427499	14	24
SPTBN1	-0.258145	0.427499	12	23
SUMO3	0.108673	0.427499	13	23
TARDBP	0.437181	0.427499	11	17
TGFBI	0.462332	0.427499	12	24
TPT1	-0.168196	0.427499	10	17
TUBB2A	-0.438524	0.427499	14	24
VIM	0.49514	0.427499	14	24
ABRACL	-0.280181	0.431269	9	13
AKR1C1	-1.06913	0.431269	11	22
APOH	-0.478185	0.431269	10	17
ARL8A	0.311395	0.431269	10	16
ATP6V1G1	0.262837	0.431269	13	18
CBR1	-0.33324	0.431269	14	24
CCT2	-0.278269	0.431269	14	24
CDC37	0.238239	0.431269	12	22
COPZ1	-0.473505	0.431269	10	21
CYB5A	-0.839893	0.431269	10	15
DARS	0.210527	0.431269	14	23
DCN	0.311199	0.431269	11	15
FKBP1A	0.220551	0.431269	13	22
FUBP1	0.628937	0.431269	10	16
HIST1H2AG	0.128191	0.431269	14	24
HNRNPU	0.372335	0.431269	14	24
HSPA8	-0.0757946	0.431269	14	24
HSPA9	-0.24022	0.431269	14	24
IFI30	0.892133	0.431269	9	13
IGHV1-2	0.217027	0.431269	14	21
ILF3	0.342914	0.431269	11	22
ITGB2	0.467368	0.431269	13	13
MGST1	0.600739	0.431269	8	13
MSN	0.234598	0.431269	14	24
NID2	-0.304609	0.431269	12	21
NUDT5	-0.451238	0.431269	11	17
PA2G4	-0.126998	0.431269	14	22
PDIA3	0.182666	0.431269	14	24
PDIA4	0.263591	0.431269	14	24
PPIA	-0.343125	0.431269	14	24
PPP2CB	0.301769	0.431269	12	17
RAC2	0.712745	0.431269	11	16
RPL21	-0.215275	0.431269	14	24
RPL27	0.362203	0.431269	13	23
RPLP0	0.323558	0.431269	14	24
RPS12	-0.198053	0.431269	14	24
RPS23	-0.2613	0.431269	14	24
RPS28	0.243093	0.431269	14	24
SERPINB1	0.438813	0.431269	14	24
SERPINF1	-0.363501	0.431269	13	22
SGSH	0.429511	0.431269	11	13
SNRPB	0.279503	0.431269	14	23
SNRPD3	0.278936	0.431269	14	24
TCP1	-0.0803046	0.431269	14	24
TFRC	-0.505269	0.431269	12	17
TXN	-0.303172	0.431269	14	24
UGDH	-0.498167	0.431269	14	24
UQCRB	-0.366228	0.431269	9	16
UQCRC2	-0.42118	0.431269	12	22
VCAN	0.518125	0.431269	14	24
MYDGF	0.179411	0.431282	13	23
TTR	0.473842	0.431282	14	19
RPL37A	-0.354271	0.434971	11	17
RPLP2	0.461792	0.434971	11	17
GAA	0.196492	0.435034	14	23
HLA-A	0.186748	0.435034	14	23
ITGA5	-0.778668	0.435034	13	20
MFAP2	0.426645	0.435034	12	20
PHB	-0.197859	0.435034	14	24
RPS29	-0.216882	0.435034	14	24
SEC23A	0.382409	0.435034	11	18
SERPINA1	0.24792	0.435034	14	24
SNRPD1	0.204112	0.435034	14	24
UBE2M	0.115672	0.435034	10	18
VAPA	0.375673	0.435034	8	13
ATIC	-0.151172	0.43863	14	19
ERP29	0.311009	0.43863	12	23
HINT1	0.400418	0.43863	11	19
MDH1	-0.0783009	0.43863	14	19
GSTO1	-0.148937	0.44085	14	24
KRT1	-0.295295	0.44085	14	24
NDUFB4	-0.388791	0.44085	8	15
PABPC4	-0.223899	0.44085	11	20
STAT1	0.337631	0.44085	10	15
SYPL1	0.691089	0.44085	12	21
TPI1	0.20484	0.44085	14	24
LCP1	0.238397	0.441926	14	23
CHCHD3	-0.241689	0.450311	12	18
CCAR1	-0.471918	0.451374	13	21
NME1	0.489485	0.451374	10	17
AHNAK	-0.23996	0.451531	11	19
ALB	0.352849	0.451531	14	24
ALDH2	-0.456818	0.451531	14	24
POTEF	0.19354	0.451531	14	24
C1QB	0.612236	0.453182	9	16
NANS	0.297706	0.453182	12	21
SLIRP	0.345597	0.453182	10	16
SNX3	0.246138	0.453224	14	22
HNRNPA3	0.307959	0.454396	14	21
RPS17	0.372062	0.454396	13	23
A2M	0.23928	0.455407	14	23
ACTN1	-0.219144	0.455407	13	22
ARF4	0.334296	0.455407	10	15
BSG	-0.333161	0.455407	12	19
CD44	-0.127224	0.455407	13	18
CYCS	-0.197497	0.455407	14	24
DPYSL3	0.366685	0.455407	14	23
GAPDH	-0.0853876	0.455407	14	24
HSPE1	-0.207893	0.455407	14	24
PDIA6	0.112283	0.455407	14	24
SYNCRIP	0.210069	0.455407	14	24
TRAPPC9	-0.582324	0.455407	14	23
UBE2V1	-0.112167	0.455407	14	23
YBX1	-0.383584	0.455407	9	13
EMILIN1	0.279206	0.457035	13	19
USP5	0.331752	0.457035	8	17
AARS	-0.338885	0.457121	12	20
CCT7	-0.15683	0.457121	12	23
DCXR	-0.183866	0.457121	14	24
EIF2S1	-0.0416262	0.457121	14	24
NME2	-0.246207	0.457121	14	24
PGRMC2	-0.113984	0.457121	12	20
PRMT1	0.210069	0.457121	12	16
RACK1	0.178347	0.457121	14	24
RPL23	-0.267482	0.457121	14	24
RPS13	0.156424	0.457121	14	24
SSBP1	-0.14343	0.457121	14	24
ARPC2	0.335269	0.459182	14	23
RTCB	0.161973	0.459182	11	17
ARCN1	-0.126509	0.459684	13	18
ATP6V0D1	-0.465425	0.459684	12	18
C8G	0.430096	0.459684	9	17
SBDS	-0.256229	0.459684	14	22
DEFA1	0.420237	0.460658	14	24
ERP44	0.182664	0.460658	13	19
FKBP2	-0.283619	0.460658	14	21
GNB2	0.1213	0.460658	14	24
HSP90B1	0.25117	0.460658	14	24
ILF2	0.287891	0.460658	12	20
RAB1B	0.22742	0.460658	14	24
RPL4	-0.171882	0.460658	14	24
RPL5	-0.0867975	0.460658	14	24
SRSF10	0.306043	0.460658	11	19
AKR1A1	0.307486	0.4609	13	23
AKR1C3	-0.484639	0.4609	8	15
CKB	-0.485083	0.4609	9	15
CUTA	0.111363	0.4609	11	16
ELANE	-0.781923	0.4609	14	24
ETF1	-0.0513902	0.4609	9	14
F13A1	-0.361838	0.4609	10	16
FLNA	0.258059	0.4609	14	24
HNRNPC	0.268428	0.4609	14	24
KRT18	-0.526282	0.4609	14	24
LMAN1	0.588414	0.4609	10	16
LUM	0.301377	0.4609	14	24
MYL12B	0.21988	0.4609	14	24
PFN1	0.187002	0.4609	14	24
POTEI	-0.285512	0.4609	14	24
PPP1CA	0.363928	0.4609	9	13
PSMC3	0.25796	0.4609	9	15
SLC25A5	0.171732	0.4609	12	19
SNRPGP15	0.422145	0.4609	11	23
TACSTD2	-0.265493	0.4609	11	15
COL14A1	-0.211537	0.462977	11	19
ANXA6	-0.150963	0.463012	14	24
BAX	0.307909	0.463012	11	15
CCT4	0.0770484	0.463012	14	24
CNPY2	-0.0240878	0.463012	9	17
DLAT	-0.21447	0.463012	14	24
EIF3B	-0.104261	0.463012	13	20
EIF4G1	0.0975264	0.463012	12	22
ERGIC1	-0.444696	0.463012	12	20
FKBP4	-0.271879	0.463012	11	20
GANAB	-0.14692	0.463012	14	24
GUSB	0.142408	0.463012	13	19
HDGF	-0.264047	0.463012	13	23
IDH1	-0.0961335	0.463012	14	24
IGHG2	0.433358	0.463012	14	24
KRT19	-0.453889	0.463012	14	24
KRT5	-0.341823	0.463012	14	24
LGALS1	-0.155001	0.463012	14	24
LGALS3BP	-0.326611	0.463012	14	24
NDUFA13	-0.21242	0.463012	8	13
PDHA1	-0.295125	0.463012	11	20
PSMA5	-0.105147	0.463012	14	24
PSMB10	-0.390865	0.463012	10	14
PSMD3	-0.375097	0.463012	10	16
RHOC	0.241031	0.463012	12	20
RPS4X	0.128976	0.463012	14	24
RPS7	0.176846	0.463012	14	24
RPS9	0.112577	0.463012	14	24
RUVBL1	0.225878	0.463012	11	20
SHMT2	-0.295599	0.463012	14	24
SND1	-0.127342	0.463012	14	22
SPCS3	0.388622	0.463012	12	15
SPTAN1	-0.268833	0.463012	13	22
TKT	0.145687	0.463012	14	24
TROVE2	0.108584	0.463012	14	18
TUBB3	-0.209759	0.463012	9	14
TXNDC17	-0.212275	0.463012	13	21
TXNL1	-0.653127	0.463012	8	13
VASP	-0.213399	0.463012	12	21
VCL	0.224329	0.463012	14	24
AHCY	0.024821	0.465885	14	24
AKR1B1	-0.104376	0.465885	14	23
CFL1	0.166295	0.465885	14	24
EEF1A1	0.162915	0.465885	14	24
H1F0	-0.173415	0.465885	13	14
H2AFY	0.264047	0.465885	14	24
HNRNPH1	0.24002	0.465885	14	24
IGHV1-69D	0.0443402	0.465885	13	14
KRT10	0.298682	0.465885	14	24
MAOA	0.0973808	0.465885	12	18
MUC5B	0.673121	0.465885	14	20
NONO	0.0937669	0.465885	14	23
PKM	-0.0720019	0.465885	14	24
RPL22	-0.0826356	0.465885	14	24
RPL24	0.194225	0.465885	14	24
RPL7A	-0.102735	0.465885	14	24
RPS8	0.157452	0.465885	14	24
YWHAG	0.190894	0.465885	14	24
RAB10	-0.403617	0.466092	10	14
ABCE1	-0.223201	0.466892	10	16
AZU1	-0.630649	0.469062	13	19
C4A	-0.175584	0.469062	14	24
ENO2	0.312722	0.469062	12	16
EWSR1	0.267227	0.469062	10	13
HEBP1	0.221101	0.469062	9	19
HIST2H2AB	0.276359	0.469062	14	24
KNG1	0.362893	0.469062	10	19
NID1	-0.23567	0.469062	13	23
PARK7	0.0191087	0.469062	14	24
PNP	-0.0937891	0.469062	13	20
PPP2R1A	0.17558	0.469062	14	17
PSMB4	-0.024138	0.469062	14	24
RPS14	0.0868526	0.469062	14	24
SLC25A13	-0.253229	0.469062	13	23
UBE2N	0.0868433	0.469062	14	24
VCP	-0.119492	0.469062	14	24
AEBP1	-0.795044	0.47002	9	17
ALYREF	-0.0494662	0.47002	13	22
ANXA2	0.207967	0.47002	14	24
ANXA3	0.514495	0.47002	14	24
ANXA4	0.222596	0.47002	14	24
ANXA5	-0.0508136	0.47002	14	24
ARF3	-0.123892	0.47002	14	23
BUB3	0.144438	0.47002	8	14
CALM1	-0.246753	0.47002	13	24
CAP1	0.0921748	0.47002	14	24
CAPNS1	0.112497	0.47002	12	20
CCT8	-0.121412	0.47002	14	24
CEACAM6	-0.161147	0.47002	12	18
CLTC	-0.194544	0.47002	12	23
COL6A2	0.187846	0.47002	14	24
DCD	0.114601	0.47002	12	19
DDT	0.368238	0.47002	11	16
EIF3D	0.186485	0.47002	10	16
EIF3F	0.115104	0.47002	11	17
EIF5A	-0.128588	0.47002	14	23
FARSB	0.0394803	0.47002	13	22
FAU	0.0884409	0.47002	14	24
FBLN2	0.348122	0.47002	10	14
FBN1	-0.0345101	0.47002	14	24
FBP1	0.230351	0.47002	14	22
FSCN1	-0.121987	0.47002	14	24
FTL	0.29526	0.47002	14	24
GC	-0.276165	0.47002	10	20
GDI1	-0.468395	0.47002	11	19
GMFG	0.0622381	0.47002	11	19
GPI	-0.0662132	0.47002	14	24
GPX3	-0.528075	0.47002	10	18
HADHB	-0.153739	0.47002	14	24
HMGA1	-0.295109	0.47002	9	20
HMGB1	0.229684	0.47002	11	16
HSD17B10	-0.15206	0.47002	14	24
HSPA1A	0.0496608	0.47002	14	24
HSPB1	0.130984	0.47002	14	24
HSPH1	-0.112083	0.47002	11	20
ITGB1	-0.153056	0.47002	14	22
KRT13	-0.277124	0.47002	14	24
LAMC1	-0.106063	0.47002	14	24
LDHA	-0.117044	0.47002	14	24
LEUTX	0.500656	0.47002	14	21
ME2	-0.220201	0.47002	13	24
MTAP	0.26135	0.47002	8	14
NAMPT	-0.324381	0.47002	12	20
NAP1L4	0.176033	0.47002	10	17
PAFAH1B3	0.227268	0.47002	14	24
PALLD	0.314426	0.47002	12	22
PGAM1	-0.123526	0.47002	14	23
PLG	-0.0725196	0.47002	10	16
PRDX4	0.1517	0.47002	14	24
RNH1	0.00784968	0.47002	14	23
RPL3	-0.0631376	0.47002	14	24
RPL35A	0.0612386	0.47002	14	22
RPS11	-0.154334	0.47002	14	24
RPS16	0.0774351	0.47002	14	24
S100A6	0.431945	0.47002	14	24
SPR	-0.101117	0.47002	9	13
SSR1	-0.173729	0.47002	12	21
SSR4	0.115054	0.47002	14	24
ST13	-0.0423498	0.47002	13	22
STIP1	0.220503	0.47002	9	18
TKFC	-0.322431	0.47002	9	17
TLN1	0.0777278	0.47002	14	21
TMX1	-0.0653035	0.47002	10	20
TPM2	-0.0465452	0.47002	9	13
VAT1	0.209029	0.47002	14	24
C11orf54	-0.345396	0.470247	11	18
OGDH	-0.485779	0.470247	12	19
RNPEP	-0.0903139	0.470247	13	20
RPS27	0.37491	0.470247	9	16
AHCYL1	-0.0781242	0.472437	9	13
BLVRB	-0.275462	0.472437	14	21
CTSG	0.141799	0.472437	14	24
EFHD2	-0.180828	0.472437	11	14
EIF4A1	0.0721707	0.472437	14	24
FBLN1	0.396832	0.472437	13	21
GNB1	-0.232506	0.472437	13	24
KRT8	-0.224082	0.472437	14	24
LMNA	0.302725	0.472437	14	24
MAT2A	-0.172852	0.472437	12	19
NPEPPS	0.229529	0.472437	13	16
NPM1	-0.165108	0.472437	14	24
PGLS	0.0729259	0.472437	14	24
PLS3	0.0440705	0.472437	13	21
PRDX1	0.119334	0.472437	14	24
PRPS2	-0.0338063	0.472437	12	23
RAB11A	0.0422927	0.472437	14	24
RAB14	0.373731	0.472437	8	17
RAB5A	0.206515	0.472437	12	21
RPL10A	0.182714	0.472437	14	24
RPL11	0.118434	0.472437	14	24
RPL31	0.0280282	0.472437	14	24
RPL34	0.206795	0.472437	14	23
RPL7	0.0127062	0.472437	14	24
RPL9	0.202746	0.472437	14	24
SRP14	-0.0124163	0.472437	14	22
SRSF6	0.0925514	0.472437	14	24
SSRP1	0.76158	0.472437	9	13
STOM	-0.0817891	0.472437	14	23
TF	0.144972	0.472437	14	24
YWHAZ	0.164045	0.472437	14	24
RCC2	0.0137844	0.472579	13	17
FTH1	0.00602839	0.473005	14	22
PARP1	-0.17714	0.473005	14	22
XRCC5	0.15834	0.474034	12	20
AGRN	-0.116744	0.476239	11	21
CANX	0.20613	0.476239	14	24
CCT5	-0.0796759	0.476239	14	24
COMT	-0.363556	0.476239	14	21
EEF1B2	-0.0803382	0.476239	13	20
LCN2	0.457607	0.476239	9	15
MYOF	-0.0758989	0.476239	11	19
NIPSNAP2	0.125796	0.476239	14	23
PCNA	0.108387	0.476239	13	22
PPIB	0.107822	0.476239	14	24
PSMB5	0.0468546	0.476239	12	19
PSMB8	-0.054952	0.476239	14	19
RPL10	-0.253417	0.476239	14	24
RPL32	-0.0387853	0.476239	14	19
SRP9	0.145283	0.476239	13	22
TUBB	0.0618792	0.476239	14	24
ATP5O	-0.0911517	0.477194	13	23
DYNC1H1	0.0607433	0.477194	14	20
EEF1D	0.0943275	0.477194	14	24
EFTUD2	0.00246835	0.477194	14	24
ELAVL1	0.110057	0.477194	13	21
GNG12	0.218412	0.477194	12	18
ORM2	0.361271	0.477194	12	17
PHGDH	0.0129467	0.477194	10	20
RAN	-0.0311489	0.477194	14	24
RBP4	-0.253634	0.477194	11	17
RPL39	0.147369	0.477194	13	23
RPSA	-0.148732	0.477194	14	24
S100A8	-0.0074418	0.477194	14	24
SLC2A1	0.0611214	0.477194	12	21
SOD2	0.00820464	0.477194	14	23
SQOR	0.0896269	0.477194	13	21
SRSF2	0.11045	0.477194	14	24
TUFM	-0.00238927	0.477194	14	24
VTN	-0.134767	0.477194	14	24
AMBP	0.0853173	0.478509	13	19
IDH3A	0.0988464	0.478509	9	16
NAPRT	-0.0420191	0.478509	13	19
PYCR1	0.230863	0.478509	8	14
RPL29	0.0638273	0.478509	14	22
SELENBP1	-0.0526886	0.478509	14	22
ACTC1	0.203286	0.479115	14	24
BLVRA	-0.158377	0.479115	14	21
CREG1	-0.0493314	0.479115	11	13
FBL	-0.0835982	0.479115	11	19
HPX	0.0106077	0.479115	14	24
NAXE	0.000341818	0.479115	14	23
PABPC1	0.0141337	0.479115	14	24
PSMA7	-0.0440182	0.479115	14	23
RPL27A	0.1152	0.479115	14	24
RPS20	-0.00016871	0.479115	14	24
SQSTM1	-0.522904	0.479115	9	15
SRSF7	0.100853	0.479115	14	24
TPM4	0.195983	0.479115	14	24
UGP2	-0.00693747	0.479115	14	24
WARS	0.0168649	0.479115	14	21
LAMB1	-0.20072	0.479184	9	14
PSME1	0.150033	0.479184	13	21
S100A9	0.592518	0.479892	12	21
FABP3	-0.236152	0.480961	14	22
MYH10	0.0827052	0.480961	13	15
TFG	-0.0243614	0.4829	13	24
PRKAR2A	0.125157	0.483057	9	13
RPL23A	-0.0324125	0.483057	14	23
RPN1	0.0563914	0.483057	14	23
ITIH2	-0.106396	0.483722	13	23
DHX15	0.10711	0.484162	13	13
FGB	0.0569554	0.484162	14	24
PSME3	-0.074311	0.484162	11	15
SFN	-0.0683489	0.484162	13	22
TOLLIP	-0.113581	0.484162	11	15
ACOT13	-0.116808	0.485336	11	21
ANXA1	-0.136614	0.485336	14	24
APMAP	0.113276	0.485336	14	24
APOD	-0.0744336	0.485336	12	24
APOE	0.0291934	0.485336	13	21
ATP6V1A	0.00854671	0.485336	14	24
CAT	0.234398	0.485336	14	24
CCT6A	0.0610982	0.485336	13	23
CLU	-0.472126	0.485336	14	23
COTL1	-0.15144	0.485336	14	22
ETHE1	0.0124103	0.485336	11	21
FGA	-0.181418	0.485336	14	23
FGG	-0.336317	0.485336	14	24
GMPPB	0.158691	0.485336	11	16
GSTP1	0.0161765	0.485336	14	24
HSD17B4	0.00715994	0.485336	14	23
ITGAM	0.0222001	0.485336	13	16
KRT14	-0.29456	0.485336	14	24
KRT17	-0.16824	0.485336	12	14
KRT7	-0.0486431	0.485336	14	24
LDHB	0.123441	0.485336	14	24
MAT2B	-0.0152656	0.485336	12	21
PCMT1	0.100665	0.485336	12	21
PDHB	0.0867992	0.485336	12	22
PGRMC1	-0.260428	0.485336	12	17
PRDX5	0.0824976	0.485336	14	24
PSMA3	0.0532226	0.485336	14	24
PSMA6	0.13761	0.485336	14	24
RAC1	-0.135856	0.485336	14	23
RPL12	0.0376648	0.485336	14	24
RPL13	-0.0944564	0.485336	14	24
RPL18	-0.0111259	0.485336	14	24
RPL18A	0.0287292	0.485336	14	24
RPL28	-0.0525156	0.485336	13	18
RPS27L	-0.244069	0.485336	14	24
RRBP1	0.104867	0.485336	11	18
SEC13	-0.329656	0.485336	9	14
SLC25A3	-0.0273516	0.485336	12	24
STOML2	0.150347	0.485336	9	16
THY1	0.0315385	0.485336	12	15
TMED10	-0.111909	0.485336	8	19
TSTA3	0.015465	0.485336	13	19
UFC1	-0.00727147	0.485336	11	18
YWHAE	0.0635088	0.485336	14	24
AGR2	0.20747	0.485693	14	23
AP2S1	-0.046738	0.485693	12	19
APOA1	-0.159923	0.485693	12	19
CAPN2	-0.0611599	0.485693	12	20
CD14	-0.0221889	0.485693	9	15
CD163	0.0401876	0.485693	11	20
CTSC	0.0717916	0.485693	14	21
HIST1H1B	-0.0743282	0.485693	14	16
IL1R2	0.0226832	0.485693	10	21
MIF	0.0418788	0.485693	14	24
NNMT	-0.1897	0.485693	9	18
OGN	-0.0743787	0.485693	13	17
PFN2	0.0250015	0.485693	10	18
PPP1CB	0.0783334	0.485693	13	22
PSMB1	0.192052	0.485693	14	23
PSMB2	-0.0686954	0.485693	14	24
RPL14	-0.0666464	0.485693	14	24
SERPINB3	0.273747	0.485693	8	13
SH3BGRL	0.0750389	0.485693	14	18
SRSF1	0.206192	0.485693	14	24
TPM1	-0.221369	0.485693	10	18
TYMP	0.0347343	0.485693	14	24
USP14	0.00580302	0.485693	14	18
ATP6V1B2	0.0815539	0.486828	13	22
CA3	0.0107013	0.486828	8	15
COPA	-0.0199087	0.486828	12	23
MPO	-0.0159397	0.486828	13	22
PRKDC	0.0721051	0.486828	12	17
RAB6A	0.197856	0.486828	11	18
TP53I3	0.14308	0.486828	9	14
TSTD1	0.170884	0.486828	9	14
CCT3	0.163573	0.487413	12	24
EEF2	-0.13765	0.488302	14	24
GALK1	0.0668112	0.488302	11	14
HLA-B	0.169769	0.488302	12	20
IQGAP1	0.131798	0.488302	14	23
KRT6A	-0.0618076	0.488302	14	24
PGD	-0.190024	0.488302	14	24
PGM1	0.13653	0.488302	14	23
RPS3	-0.049914	0.488302	14	24
RPS5	0.0831356	0.488302	14	23
RPS6	0.0447296	0.488302	14	24
ALAD	-0.020298	0.489259	11	18
CA2	0.064287	0.489259	14	21
CALU	-0.00804345	0.489259	14	24
CAPZB	0.0420741	0.489259	14	23
COPG1	-0.140981	0.489259	12	18
CST3	0.0235844	0.489259	10	20
EIF2S3	-0.0197814	0.489259	12	21
EIF3A	-0.0513859	0.489259	12	17
GSS	0.00014296	0.489259	12	18
HSPA4	-0.0258866	0.489259	13	19
LTF	0.0533197	0.489259	14	23
ORM1	-0.199901	0.489259	14	24
PCBP1	0.0991883	0.489259	14	24
PRDX3	0.223368	0.489259	13	24
PREP	0.0249994	0.489259	9	15
PSMA1	0.219766	0.489259	14	23
RRAS	0.152095	0.489259	13	17
SNRPE	-0.0839355	0.489259	14	21
TFAM	0.0396508	0.489259	10	18
TPD52L2	0.027818	0.489259	9	18
TPM3	-0.0614529	0.489259	14	24
TUBA1A	-0.0306008	0.489259	14	24
ACLY	0.0684951	0.49006	12	19
HPRT1	0.074308	0.49006	12	19
HIST1H2AB	-0.0340787	0.490612	13	23
PLOD3	-0.206874	0.491893	9	14
ACTR2	-0.162927	0.492946	14	24
C1QC	-0.223547	0.492946	10	17
C3	0.114326	0.492946	14	24
COL6A3	0.11433	0.492946	14	24
DSTN	0.130365	0.492946	14	24
ERAP1	0.262391	0.492946	9	18
GDI2	0.0227128	0.492946	14	24
HSPG2	-0.08943	0.492946	14	24
IDH2	-0.229244	0.492946	14	24
RAB7A	0.0420042	0.492946	14	24
RAP1B	-0.0536062	0.492946	14	24
RPS2	-0.0100299	0.492946	14	24
SRSF3	-0.102896	0.492946	14	24
LRP1	-0.0348808	0.494261	13	21
ACTN4	0.168111	0.495503	14	24
AK2	0.0626168	0.495503	13	24
ALDH1A1	-0.194818	0.495503	14	24
AP1B1	0.094389	0.495503	10	15
ASPN	0.21517	0.495503	10	20
C1QBP	-0.685007	0.495503	8	16
C4BPA	-0.140084	0.495503	11	17
COL6A1	0.0804068	0.495503	14	24
CRYBG2	0.00531016	0.495503	11	21
DDOST	-0.0444172	0.495503	14	23
DHX9	-0.0026093	0.495503	14	23
DPT	-0.0391574	0.495503	13	21
EDF1	0.0581532	0.495503	11	16
GPD2	0.115715	0.495503	10	14
HP	-0.141792	0.495503	14	24
HRG	-0.0650148	0.495503	11	16
HSP90AB1	0.13203	0.495503	14	24
HSPA5	0.000503608	0.495503	14	24
KPNB1	-0.0622046	0.495503	13	22
LAMB2	-0.343374	0.495503	8	16
LAP3	-0.102814	0.495503	14	24
MICU1	-0.105	0.495503	9	17
MYH9	0.0340131	0.495503	14	24
MYL6	0.0886475	0.495503	14	24
PCBP2	-0.0133282	0.495503	14	24
PGK1	-0.103779	0.495503	14	24
PSMB9	-0.0176626	0.495503	14	20
PSMD2	-0.182264	0.495503	10	18
RPL15	-0.0326454	0.495503	14	24
RPL17	-0.0979361	0.495503	14	21
RPL30	-0.0229708	0.495503	14	24
RPL6	0.0782718	0.495503	14	24
RPS18	-0.0418686	0.495503	14	24
RPS21	-0.0215374	0.495503	14	24
RPS25	-0.0687486	0.495503	14	24
SARS	-0.00457308	0.495503	13	20
SERPINA3	-0.189448	0.495503	14	24
SF3B3	0.115933	0.495503	11	21
TALDO1	-0.0221307	0.495503	14	24
TSN	-0.0243408	0.495503	14	21
YWHAQ	0.0485115	0.495503	14	21
C9	0.0575726	0.5	11	23
PSMB3	-0.0127751	0.5	13	21
RUVBL2	0.0452165	0.5	13	23
