# Supplementary material for: Proteomic analyses identify HK1 and ATP5A to be overexpressed in distant metastases of lung adenocarcinomas compared to matched primary tumors
Source: Sci Rep. 2023 Nov 28;13:20948. doi: 10.1038/s41598-023-47767-5 (PMC10684588; doi:10.1038/s41598-023-47767-5)
Supplement: Supplementary file 10 — Supplementary Table S3. [file 41598_2023_47767_MOESM10_ESM.xlsx]

## Sheet: GSEA_results
Term	es	nes	pval	fdr	geneset_size	matched_size	genes	ledge_genes
mitochondrial ATP synthesis coupled electron transport (GO:0042775)	-0.731105	-1.79298	0	0.0429222	86	16	AIMP1;EPHX1;NAPSA;ME2;PCMT1;UQCRC2;DPP4;CANX;AZU1;COX4I1;HNRNPA1;COX6C;KRT4;NCL;PRKAR2A;DARS	PCMT1;UQCRC2;DPP4;CANX;AZU1;COX4I1;HNRNPA1;COX6C;KRT4;NCL;PRKAR2A;DARS
monocarboxylic acid metab. process (GO:0032787)	-0.677566	-1.74374	0	0.048616	109	18	AARS;TKFC;PLD3;ANXA5;HBD;HPRT1;APEX1;SDHA;ATIC;UQCRFS1P1;IGLC2;RNASE2;DLAT;NQO1;CD44;RPL7;PGAM1;ETFA	UQCRFS1P1;IGLC2;RNASE2;DLAT;NQO1;CD44;RPL7;PGAM1;ETFA
respiratory electron transport chain (GO:0022904)	-0.733211	-1.81676	0	0.0499299	95	21	TRAPPC9;AIMP1;EPHX1;NAPSA;ME2;PCMT1;UQCRC2;DPP4;SPR;CANX;AZU1;COX4I1;HNRNPA1;COX6C;KRT4;NCL;PRKAR2A;PDIA4;MIF;DARS;SQOR	PCMT1;UQCRC2;DPP4;SPR;CANX;AZU1;COX4I1;HNRNPA1;COX6C;KRT4;NCL;PRKAR2A;PDIA4;MIF;DARS;SQOR
ATP metabolic process (GO:0046034)	-0.661274	-1.69948	0	0.0641205	57	19	TUBB6;ECH1;HPX;UQCRH;PSAP;NAPSA;MPST;RAB6A;UQCRC2;SPR;PSMB8;ALDH4A1;COX4I1;ALDOC;HIST1H1E;SRM;KRT10;MMP9;DARS	MPST;RAB6A;UQCRC2;SPR;PSMB8;ALDH4A1;COX4I1;ALDOC;HIST1H1E;SRM;KRT10;MMP9;DARS
organonitrogen biosynthesis (GO:1901566)	-0.739725	-1.82501	0	0.0788367	182	18	EIF3A;PLBD1;GNAI2;SLC25A5;SLPI;RPLP2;KRT18;STIP1;MYH9;TKT;TACSTD2;LTA4H;HK1;RAC2;TPT1;PRG2;ETFA;SNRPB	STIP1;MYH9;TKT;TACSTD2;LTA4H;HK1;RAC2;TPT1;PRG2;ETFA;SNRPB
mitochondrial transport (GO:0006839)	-0.630947	-1.53142	0.08	0.228189	136	15	GNB1;ACADVL;CHCHD3;GPX1;MPST;SPR;ALDH4A1;ACTN1;COX6C;ALDOC;HIST1H1E;TCP1;SRM;KRT10;MMP9	SPR;ALDH4A1;ACTN1;COX6C;ALDOC;HIST1H1E;TCP1;SRM;KRT10;MMP9
dicarboxylic acid metabolic process (GO:0043648)	-0.661105	-1.41854	0.0833333	0.403944	60	15	CAPZB;MTAP;FUCA1;THBS1;POTEF;SERPINC1;SOD1;PSMB6;DLD;LTA4H;LAMP2;NQO1;NCL;HK1;ETFA	DLD;LTA4H;LAMP2;NQO1;NCL;HK1;ETFA
homotypic cell-cell adhesion (GO:0034109)	0.643571	1.67126	0.0333333	0.515689	39	15	SNRPE;PPP2CB;GSTO1;ACTC1;IQGAP1;ETFB;MDH1;KCTD12;UFC1;THY1;TPM2;HSP90AB1;VIM;ARPC1B;NME2	SNRPE;PPP2CB;GSTO1;ACTC1;IQGAP1;ETFB;MDH1
phagocytosis (GO:0006909)	0.624498	1.67502	0.0208333	0.573912	136	31	LSM6;SNRPD3;ACTA2;RAB2A;RAB14;ACTR2;PSME3;EWSR1;RPS27A;TRA2B;RACK1;VDAC2;PREP;RIDA;NPEPPS;AARS;SSR4;HSD17B10;COL12A1;PSMB7;KHSRP;MTCH2;HNRNPA0;ATP1A1;ATP1B1;HSP90AB1;KRT19;ENO1;CRYAB;GSR;EPX	LSM6;SNRPD3;ACTA2;RAB2A;RAB14;ACTR2;PSME3;EWSR1;RPS27A;TRA2B;RACK1;VDAC2;PREP;RIDA;NPEPPS;AARS;SSR4;HSD17B10;COL12A1;PSMB7;KHSRP
endocytosis (GO:0006897)	0.582802	1.6382	0.04	0.58015	264	42	RPS14;RPS13;SNRPE;SNRPD3;RPL7A;ACTA2;SPCS3;ACTR2;RPL15;GNB1;VDAC2;RPL29;FASN;NNMT;ECI1;CAPZA1;AP2S1;NPEPPS;SARS;TMED10;HSD17B10;SH3BGRL3;SNX12;HNRNPA0;TP53I3;ATP1A1;CRP;ORM1;SLPI;HNRNPC;KRT19;CEACAM5;ENO1;PGRMC2;CRYAB;PLG;GSR;DTYMK;ATP5A1;THBS2;EPX;RNASE3	RPS14;RPS13;SNRPE;SNRPD3;RPL7A;ACTA2;SPCS3;ACTR2;RPL15;GNB1;VDAC2;RPL29;FASN;NNMT;ECI1;CAPZA1;AP2S1;NPEPPS;SARS;TMED10
mitochondrion organization (GO:0007005)	-0.514042	-1.31382	0.230769	0.652702	168	19	HADHB;AKR1C1;ECH1;SND1;CFH;RPS17;GPX1;PGRMC1;IGHG4;KRT14;SOD1;LMNB1;HNRNPA2B1;DPP4;HMGB1;TCP1;RCC1;SRM;PRG2	LMNB1;HNRNPA2B1;DPP4;HMGB1;TCP1;RCC1;SRM;PRG2
receptor-mediated endocytosis (GO:0006898)	0.621842	1.67863	0.0384615	0.675386	189	34	RPS14;RPS13;SNRPE;LSM6;SNRPD3;RPL7A;ACTA2;SPCS3;ACTR2;RPL15;GNB1;VDAC2;RPL29;NNMT;ECI1;CAPZA1;SARS;TMED10;SH3BGRL3;SNX12;MYO10;ITIH4;TP53I3;ALYREF;ATP1A1;C1QC;SLPI;CEACAM5;EIF3F;PGRMC2;PLG;DTYMK;THBS2;RNASE3	RPS14;RPS13;SNRPE;LSM6;SNRPD3;RPL7A;ACTA2;SPCS3;ACTR2;RPL15;GNB1;VDAC2;RPL29;NNMT;ECI1;CAPZA1;SARS;TMED10
hexose biosynthetic process (GO:0019319)	-0.464184	-1.12358	0.352941	0.735809	45	20	NAMPT;CAPZB;CCT5;PSMD4;PHB2;APMAP;ASL;RPN2;FABP3;SERPINA3;A2M;IGLV1-47;SPR;PSMB8;RNASE2;LAMP2;HK1;KRT5;ETFA;AKR1B1	RNASE2;LAMP2;HK1;KRT5;ETFA;AKR1B1
phosphorylation (GO:0016310)	-0.455156	-1.24621	0.1875	0.748949	387	17	RAN;RAB7A;TUBB6;FAM129B;C1QA;KRT8;IGLV1-47;NAPSA;CP;ATP5A1;UQCRC2;SERPINB1;COX4I1;ALDOC;RPL35A;MMP9;DARS	COX4I1;ALDOC;RPL35A;MMP9;DARS
pyruvate metabolic process (GO:0006090)	-0.474675	-1.18063	0.326923	0.775944	47	18	CCT5;PHB2;APMAP;TKFC;ASL;ANXA5;IGKV3-20;IGLV1-47;HBD;HPRT1;APEX1;SDHA;PSMB8;RNASE2;NQO1;CD44;RPL35A;KRT5	APEX1;SDHA;PSMB8;RNASE2;NQO1;CD44;RPL35A;KRT5
glucose metabolic process (GO:0006006)	-0.45678	-1.12898	0.384615	0.781696	65	23	NAMPT;CAPZB;CCT5;PSMD4;PHB2;CCT7;APMAP;ASL;SLC25A5;FABP3;SERPINA3;A2M;IGLV1-47;ALDH1A1;SPR;PSMB8;HSPA1A;RNASE2;LAMP2;HK1;KRT5;ETFA;AKR1B1	HSPA1A;RNASE2;LAMP2;HK1;KRT5;ETFA;AKR1B1
transmembrane receptor protein tyrosine kinase signaling pathway (GO:0007169)	0.596385	1.84685	0	0.798486	397	30	SNRPF;ETF1;PSMA6;RAB10;CAP1;TUBA4A;GNB1;GRB2;RPL28;RPS10;IQGAP1;CEACAM6;VASP;RPL14;NAP1L4;EPDR1;ALYREF;TBR1;THY1;APOD;CRP;CD14;PFN1;EIF3F;PSMA7;HLA-B;COL1A1;GSR;ATP5A1;OGN	SNRPF;ETF1;PSMA6;RAB10;CAP1;TUBA4A;GNB1;GRB2;RPL28;RPS10;IQGAP1;CEACAM6;VASP;RPL14;NAP1L4
positive regulation of cysteine-type endopeptidase activity involved in apoptotic process (GO:0043280)	-0.366155	-1.14152	0.301887	0.809609	110	16	HADHB;SSR4;COL12A1;SQSTM1;LRRC47;EPHX1;C8G;UQCRQ;IGHA1;HP;DPP4;SHMT2;PSMB9;ATP5D;HMGA1;TCP1	DPP4;SHMT2;PSMB9;ATP5D;HMGA1;TCP1
cellular response to oxidative stress (GO:0034599)	-0.368997	-1.19307	0.267857	0.814646	116	28	TAGLN;SEC13;SLC25A13;DPM3;GANAB;AKR1C1;ECH1;RPLP0;HPX;RPLP2;RPS17;KRT18;APOE;PSMA7;IGHG4;RPS12;ATP5A1;PSMA1;PTBP1;IGHV1-2;DPP4;CPS1;YWHAB;SFN;MAPK1;ATP5D;XRCC6;PRKCSH	RPS12;ATP5A1;PSMA1;PTBP1;IGHV1-2;DPP4;CPS1;YWHAB;SFN;MAPK1;ATP5D;XRCC6;PRKCSH
Fc receptor mediated stimulatory signaling pathway (GO:0002431)	0.644587	1.68469	0.0377358	0.81928	136	27	RPS13;SNRPD3;ETF1;ACTA2;RAB10;RPL36A;GNB1;RACK1;VDAC2;IQGAP1;RPL29;CEACAM6;NNMT;ECI1;RIDA;VASP;RPL14;NAP1L4;SH3BGRL3;KHSRP;PRDX4;CRP;EIF3F;COL1A1;GSR;ATP5A1;OGN	RPS13;SNRPD3;ETF1;ACTA2;RAB10;RPL36A;GNB1;RACK1;VDAC2;IQGAP1;RPL29;CEACAM6;NNMT;ECI1;RIDA;VASP;RPL14;NAP1L4;SH3BGRL3;KHSRP
Fc-gamma receptor signaling pathway (GO:0038094)	0.644587	1.68469	0.0377358	0.81928	135	27	RPS13;SNRPD3;ETF1;ACTA2;RAB10;RPL36A;GNB1;RACK1;VDAC2;IQGAP1;RPL29;CEACAM6;NNMT;ECI1;RIDA;VASP;RPL14;NAP1L4;SH3BGRL3;KHSRP;PRDX4;CRP;EIF3F;COL1A1;GSR;ATP5A1;OGN	RPS13;SNRPD3;ETF1;ACTA2;RAB10;RPL36A;GNB1;RACK1;VDAC2;IQGAP1;RPL29;CEACAM6;NNMT;ECI1;RIDA;VASP;RPL14;NAP1L4;SH3BGRL3;KHSRP
Fc-gamma receptor signaling pathway involved in phagocytosis (GO:0038096)	0.644587	1.68469	0.0377358	0.81928	134	27	RPS13;SNRPD3;ETF1;ACTA2;RAB10;RPL36A;GNB1;RACK1;VDAC2;IQGAP1;RPL29;CEACAM6;NNMT;ECI1;RIDA;VASP;RPL14;NAP1L4;SH3BGRL3;KHSRP;PRDX4;CRP;EIF3F;COL1A1;GSR;ATP5A1;OGN	RPS13;SNRPD3;ETF1;ACTA2;RAB10;RPL36A;GNB1;RACK1;VDAC2;IQGAP1;RPL29;CEACAM6;NNMT;ECI1;RIDA;VASP;RPL14;NAP1L4;SH3BGRL3;KHSRP
antigen processing and presentation of exogenous peptide antigen (GO:0002478)	0.544117	1.55682	0.0535714	0.905858	98	17	RPS29;ACTR3;ATP6V0D1;SRSF3;HBB;IDH2;AK2;MYDGF;RAB18;RRBP1;ITIH4;ALYREF;CD163;ORM1;TPM3;TPD52L2;RNASE3	RPS29;ACTR3;ATP6V0D1;SRSF3;HBB;IDH2;AK2
antigen processing and presentation of exogenous peptide antigen via MHC class II (GO:0019886)	0.544117	1.55682	0.0535714	0.905858	98	17	RPS29;ACTR3;ATP6V0D1;SRSF3;HBB;IDH2;AK2;MYDGF;RAB18;RRBP1;ITIH4;ALYREF;CD163;ORM1;TPM3;TPD52L2;RNASE3	RPS29;ACTR3;ATP6V0D1;SRSF3;HBB;IDH2;AK2
antigen processing and presentation of peptide antigen via MHC class II (GO:0002495)	0.544117	1.55682	0.0535714	0.905858	99	17	RPS29;ACTR3;ATP6V0D1;SRSF3;HBB;IDH2;AK2;MYDGF;RAB18;RRBP1;ITIH4;ALYREF;CD163;ORM1;TPM3;TPD52L2;RNASE3	RPS29;ACTR3;ATP6V0D1;SRSF3;HBB;IDH2;AK2
ribosome biogenesis (GO:0042254)	0.224105	0.519881	0.793103	0.976172	227	80	RPS16;ALDH6A1;TUBA4A;DDOST;CCT3;SRP9;HNRNPM;BLVRA;SUB1;PLTP;EIF6;GDI2;KNTC1;ERP44;MAL2;PGM2;TBCB;RUVBL1;SF3B6;TMOD3;ASAH1;TRA2A;HNRNPD;DYNC1H1;RBM39;COL14A1;AOX1;PRDX1;MFGE8;GPNMB;CAVIN1;PHF5A;PLEC;PTGES3;SYPL1;SRSF7;FSCN1;DECR1;KRT2;ANXA1;FGB;LRG1;TTR;LAMB1;ANXA6;RHOC;KRT16;ITGB1;LDHB;CTSD;CA3;PSMD3;TXNL1;AKR7A2;KRT86;CALU;TBCA;LMNA;IGKV3D-11;LEUTX;AGRN;UQCRQ;LAMA5;CREG1;CST3;IGHG3;LYPLA2;EEF1B2…	RPS16;ALDH6A1;TUBA4A;DDOST;CCT3;SRP9;HNRNPM;BLVRA;SUB1;PLTP;EIF6;GDI2;KNTC1;ERP44;MAL2;PGM2;TBCB;RUVBL1;SF3B6;TMOD3;ASAH1;TRA2A;HNRNPD;DYNC1H1;RBM39;COL14A1;AOX1;PRDX1;MFGE8;GPNMB;CAVIN1;PHF5A;PLEC;PTGES3;SYPL1;SRSF7;FSCN1;DECR1;KRT2;ANXA1
cellular macromolecule biosynthetic process (GO:0034645)	0.204825	0.505326	0.818182	0.977578	368	93	RPS16;ALDH6A1;TUBA4A;TAGLN2;DDOST;CCT3;SRP9;HNRNPM;BLVRA;SUB1;MFAP2;PLTP;EIF6;GDI2;KNTC1;CCT4;ERP44;MAL2;PGM2;TBCB;AK3;RUVBL1;SF3B6;NANS;TMOD3;TXNDC5;ASAH1;TRA2A;HNRNPD;NID2;DYNC1H1;RBM39;AOX1;PRDX1;MFGE8;GPNMB;CAVIN1;PHF5A;UGP2;POSTN;PLEC;PTGES3;SYPL1;SRSF7;FSCN1;DECR1;KRT2;ANXA1;HRG;RPN2;FGB;LRG1;AMBP;TTR;LAMB1;ANXA6;RHOC;ITGB1;HEXA;LDHB;H1F0;CTSD;CA3;PSMD3;TXNL1;KRT86;CALU;TBCA;IGKV3D-11;AGRN;…	RPS16;ALDH6A1;TUBA4A;TAGLN2;DDOST;CCT3;SRP9;HNRNPM;BLVRA;SUB1;MFAP2;PLTP;EIF6;GDI2;KNTC1;CCT4;ERP44;MAL2;PGM2;TBCB;AK3;RUVBL1;SF3B6;NANS;TMOD3;TXNDC5;ASAH1;TRA2A;HNRNPD;NID2;DYNC1H1;RBM39;AOX1;PRDX1;MFGE8;GPNMB;CAVIN1;PHF5A;UGP2;POSTN;PLEC;PTGES3;SYPL1;SRSF7;FSCN1;DECR1;KRT2;ANXA1;HRG
cotranslational protein targeting to membrane (GO:0006613)	0.246262	0.522836	0.833333	0.979752	94	76	RPS16;ALDH6A1;TUBA4A;DDOST;CCT3;SRP9;HNRNPM;BLVRA;SUB1;PLTP;EIF6;GDI2;KNTC1;NIPSNAP1;ERP44;MAL2;PGM2;TBCB;RUVBL1;SF3B6;TMOD3;ASAH1;TRA2A;HNRNPD;DYNC1H1;RBM39;AOX1;PRDX1;MFGE8;GPNMB;CAVIN1;PHF5A;PLEC;PTGES3;QPRT;SYPL1;SRSF7;FSCN1;DECR1;KRT2;ANXA1;FGB;LRG1;TTR;LAMB1;ANXA6;RHOC;ITGB1;LDHB;CTSD;CA3;PSMD3;TXNL1;KRT86;CALU;TBCA;IGKV3D-11;AGRN;UQCRQ;LAMA5;CST3;IGHG3;PGLS;LYPLA2;EEF1B2;PSMA4;ITGA3;RPL13;…	RPS16;ALDH6A1;TUBA4A;DDOST;CCT3;SRP9;HNRNPM;BLVRA;SUB1;PLTP;EIF6;GDI2;KNTC1;NIPSNAP1;ERP44;MAL2;PGM2;TBCB;RUVBL1;SF3B6;TMOD3;ASAH1;TRA2A;HNRNPD;DYNC1H1;RBM39;AOX1;PRDX1;MFGE8;GPNMB;CAVIN1;PHF5A;PLEC;PTGES3;QPRT;SYPL1;SRSF7;FSCN1;DECR1;KRT2;ANXA1
translation (GO:0006412)	0.191444	0.481334	0.87037	0.979785	233	100	RPS16;RPS20;ALDH6A1;TUBA4A;TAGLN2;DDOST;CCT3;SRP9;HNRNPM;BLVRA;SUB1;MFAP2;PLTP;EIF6;GDI2;KNTC1;CCT4;ERP44;MAL2;PGM2;TBCB;AK3;RUVBL1;SF3B6;NANS;TMOD3;TXNDC5;ASAH1;TRA2A;HNRNPD;DYNC1H1;RBM39;AOX1;PRDX1;MFGE8;GPNMB;CAVIN1;PHF5A;TXNRD1;POSTN;PLEC;PTGES3;SYPL1;SRSF7;FSCN1;DECR1;KRT2;ANXA1;HRG;GAPDH;HLA-A;FGB;APCS;LRG1;AMBP;TTR;LAMB1;ANXA6;RHOC;KRT16;ITGB1;HEXA;LDHB;H1F0;CTSD;CA3;PSMD3;TXNL1;KRT86;CALU…	RPS16;RPS20;ALDH6A1;TUBA4A;TAGLN2;DDOST;CCT3;SRP9;HNRNPM;BLVRA;SUB1;MFAP2;PLTP;EIF6;GDI2;KNTC1;CCT4;ERP44;MAL2;PGM2;TBCB;AK3;RUVBL1;SF3B6;NANS;TMOD3;TXNDC5;ASAH1;TRA2A;HNRNPD;DYNC1H1;RBM39;AOX1;PRDX1;MFGE8;GPNMB;CAVIN1;PHF5A;TXNRD1;POSTN;PLEC;PTGES3;SYPL1;SRSF7;FSCN1;DECR1;KRT2;ANXA1;HRG;GAPDH;HLA-A
post-translational protein modification (GO:0043687)	0.155787	0.484133	1	0.982926	358	61	RPS14;MYL6;RPS28;MATR3;GSS;ALDH7A1;ARHGDIB;TMED10;RPL6;PRMT1;MZB1;FUBP1;SNX12;MRPS28;MTCH2;ACOT13;DIABLO;TSTA3;DHX9;LMAN2;TP53I3;LAMTOR1;NAPRT;MTDH;EIF4H;TGFBI;ATP1B1;APOH;TFRC;FTL;FTH1;SLPI;HNRNPC;TPM2;TUBB;TRAPPC3;AKR1B10;GMFG;UGDH;EDF1;ATP6V1G1;HNRNPR;IGLL5;ARPC5;CFB;ATP5L;F2;ACAT1;MYL9;PSMA3;SDHB;NME2;HNRNPH1;SFN;PRDX2;SERPINB3;PPP2R1A;G6PD;CDH1;CAPN2;NID1	RPS14;MYL6;RPS28;MATR3;GSS;ALDH7A1;ARHGDIB;TMED10;RPL6;PRMT1;MZB1;FUBP1;SNX12;MRPS28;MTCH2;ACOT13;DIABLO
vesicle-mediated transport (GO:0016192)	0.149605	0.407026	1	0.983838	411	20	FAU;FASN;AP2S1;H2AFY2;TUBB3;TARDBP;EYS;ATP1A1;SLC4A1;CRP;APOH;ORM1;HNRNPC;H2AFY;HLA-B;GSR;RAB6A;THBS2;RNASE3;POTEI	FAU;FASN;AP2S1
viral gene expression (GO:0019080)	0.244126	0.523124	0.818182	0.984355	111	73	RPS16;ALDH6A1;TUBA4A;DDOST;CCT3;SRP9;HNRNPM;BLVRA;SUB1;PLTP;EIF6;GDI2;KNTC1;ERP44;MAL2;PGM2;TBCB;RUVBL1;SF3B6;TMOD3;ASAH1;TRA2A;HNRNPD;DYNC1H1;RBM39;AOX1;PRDX1;MFGE8;GPNMB;CAVIN1;PHF5A;PLEC;PTGES3;SYPL1;SRSF7;FSCN1;DECR1;KRT2;ANXA1;FGB;LRG1;TTR;LAMB1;ANXA6;RHOC;ITGB1;LDHB;CTSD;CA3;PSMD3;TXNL1;KRT86;CALU;TBCA;IGKV3D-11;AGRN;UQCRQ;LAMA5;CST3;IGHG3;LYPLA2;EEF1B2;PSMA4;ITGA3;RPL13;STOM;PSMB1;CSRP1;HS…	RPS16;ALDH6A1;TUBA4A;DDOST;CCT3;SRP9;HNRNPM;BLVRA;SUB1;PLTP;EIF6;GDI2;KNTC1;ERP44;MAL2;PGM2;TBCB;RUVBL1;SF3B6;TMOD3;ASAH1;TRA2A;HNRNPD;DYNC1H1;RBM39;AOX1;PRDX1;MFGE8;GPNMB;CAVIN1;PHF5A;PLEC;PTGES3;SYPL1;SRSF7;FSCN1;DECR1;KRT2;ANXA1
positive regulation of sequence-specific DNA binding transcription factor activity (GO:0051091)	-0.150977	-0.421365	1	0.985897	216	18	TUBA4A;NPEPPS;TSTA3;RPL18;AEBP1;CCAR2;LRRC47;TST;RPN2;HPX;RPS17;GSN;C8G;UQCRQ;IGHG4;CA1;RAB5A;RCC1	RCC1
positive regulation of intracellular signal transduction (GO:1902533)	0.174251	0.529239	0.980769	0.986107	480	34	TUBA4A;HADHA;HADHB;COL12A1;PALLD;UFC1;MYO10;SQSTM1;KRT17;ILF3;KPNB1;PLBD1;AEBP1;CCAR2;LRRC47;POSTN;TST;TBR1;CTSG;ITGA5;RPS17;KRT19;GSN;TPM3;C8G;EIF3F;UQCRQ;CFB;CPS1;YWHAB;HSPA4;ECHS1;HSPA5;LAMP1	TUBA4A;HADHA;HADHB;COL12A1;PALLD;UFC1;MYO10;SQSTM1;KRT17;ILF3;KPNB1;PLBD1;AEBP1;CCAR2;LRRC47;POSTN;TST;TBR1
positive regulation of cell proliferation (GO:0008284)	0.128807	0.41981	1	0.986226	425	36	CLTC;RPL21;ME1;ADK;SARS;GDI2;ALDH3A2;GLOD4;RPL36;CHCHD3;HNRNPD;PLP2;RPL18;DPT;MFGE8;AEBP1;RNPS1;A1BG;RPN2;ITGB2;FTH1;ITGA5;CUTA;NIPSNAP2;DDX39A;IGHG4;KRT14;ATP5L;PGLS;RAB5A;CPS1;HSPA4;PSMB5;LAMP1;EPX;NID1	CLTC;RPL21;ME1;ADK;SARS;GDI2;ALDH3A2;GLOD4;RPL36;CHCHD3;HNRNPD;PLP2;RPL18;DPT;MFGE8
regulation of primary metabolic process (GO:0080090)	0.155664	0.424851	1	0.989034	140	37	MYL6;RPS28;MATR3;GSS;ARHGDIB;HIST1H2BD;RPL6;PRMT1;MZB1;NUDC;MRPS28;COPG1;TSTA3;DHX9;LMAN2;TP53I3;NAPRT;MTDH;TGFBI;ATP1A1;TFRC;SLPI;UGDH;HNRNPR;ARPC5;LDHA;F2;PSMA1;PSMA3;TARS;SERPINB3;PPP2R1A;G6PD;CDH1;NQO1;HIST1H1B;DDX5	MYL6;RPS28;MATR3;GSS;ARHGDIB;HIST1H2BD;RPL6;PRMT1;MZB1;NUDC;MRPS28;COPG1
cellular protein localization (GO:0034613)	0.18547	0.530058	0.980769	0.990456	328	24	ATP6V0D1;ARPC4;ALDH7A1;HNRNPA3;PALLD;KCTD12;UFC1;FARSB;TUBB3;EYS;SLC4A1;APOH;ORM1;HNRNPC;TPM3;EDF1;ASS1;HLA-B;HMGB2;RAB5A;LAP3;COL6A2;RNASE3;POTEI	ATP6V0D1;ARPC4;ALDH7A1;HNRNPA3;PALLD;KCTD12;UFC1;FARSB;TUBB3
regulated exocytosis (GO:0045055)	0.1949	0.537494	0.928571	0.991838	149	41	PPP2CB;HSPE1;RPL19;YWHAZ;ACTC1;USP5;ARHGDIA;HIST1H2BD;TMED10;ASPN;KCTD12;CORO1C;UFC1;RCC2;TARDBP;ILF3;LAMTOR1;EIF4H;CDC37;TF;SLPI;TPM2;VIM;SNX3;ATP6V1G1;FLNB;SRSF10;IGHV3-23;CA1;LDHA;AZGP1;M6PR;NME2;DNAJA1;PSMB8;CRABP2;LAMP1;XRCC5;POTEI;PRKCSH;NID1	PPP2CB;HSPE1;RPL19;YWHAZ;ACTC1;USP5
negative regulation of apoptotic signaling pathway (GO:2001234)	0.162035	0.431037	0.981818	0.992509	66	16	TPI1;SEC13;MZB1;CHCHD3;AIMP1;GAPDH;RPN2;HPX;RPS17;KRT18;EPHX1;PSMA7;CA1;LSM8;FBLN1;LAMP1	TPI1;SEC13;MZB1;CHCHD3
extracellular matrix disassembly (GO:0022617)	0.207382	0.540651	0.945455	0.995251	79	19	CCT2;RPS27;HADHA;ADK;GLIPR2;CORO1C;CD163;A1BG;C1QA;TF;GUSB;ANXA5;TRAPPC3;PSMA7;PLG;ATP5L;HIBADH;EPX;NID1	CCT2;RPS27;HADHA;ADK;GLIPR2;CORO1C
MAPK cascade (GO:0000165)	0.200512	0.546494	0.884615	0.99701	279	35	MYL6;TUBA4A;RPS28;MATR3;GSS;PSMB10;ARHGDIB;RPL6;PRMT1;MZB1;MRPS28;TSTA3;DHX9;LMAN2;NAPRT;MTDH;FERMT3;TGFBI;RPLP1;TFRC;UGDH;HNRNPR;EIF3F;ARPC5;AIFM1;F2;ATP5A1;PSMA3;SERPINB3;PPP2R1A;G6PD;CDH1;XRCC5;HIST1H2AG;PLS3	MYL6;TUBA4A;RPS28;MATR3;GSS;PSMB10;ARHGDIB;RPL6;PRMT1;MZB1
proteolysis (GO:0006508)	0.457205	1.45588	0.0416667	1	292	36	IGLV3-9;HNRNPK;ABCE1;RPL27;SRSF3;HSPG2;TFAM;RPS9;ME1;LMAN1;DEFA1;RBMX;ADK;PARK7;PGAM5;NAGK;PSMD2;TSTA3;DHX9;CD163;TST;C1QA;TF;VTN;GUSB;PSMA7;CA2;IGHM;IDH1;SFPQ;ATP5D;ANXA7;EPX;COX4I1;VCAN;DARS	IGLV3-9;HNRNPK;ABCE1;RPL27;SRSF3;HSPG2;TFAM;RPS9;ME1;LMAN1;DEFA1;RBMX
positive regulation of lymphocyte activation (GO:0051251)	0.688545	1.46813	0.047619	1	105	15	SNRPD3;ACTA2;RAB2A;ACTR2;PSME3;RPL19;RPS27A;RACK1;VDAC2;PREP;RPL4;RIDA;PSMB7;KHSRP;TCP1	SNRPD3;ACTA2;RAB2A;ACTR2;PSME3;RPL19;RPS27A;RACK1;VDAC2;PREP;RPL4;RIDA
toll-like receptor signaling pathway (GO:0002224)	0.536478	1.49974	0.0535714	1	87	15	RPS14;LSM6;TUBA4A;TRA2B;DEFA1;COL12A1;SNX12;CD163;LRRC47;TPM2;VIM;KRT19;C8G;NME2;TCP1	RPS14;LSM6;TUBA4A;TRA2B;DEFA1
regulation of cell growth (GO:0001558)	0.516064	1.41963	0.0588235	1	202	18	SNRPD1;RPL7A;EIF4A1;NAMPT;TALDO1;PSMD4;CORO1B;PALLD;RCC2;SQSTM1;AIMP1;LRRC47;HPX;EPHX1;C8G;KRT14;GSR;HMGB1	SNRPD1;RPL7A;EIF4A1;NAMPT;TALDO1;PSMD4;CORO1B;PALLD
positive regulation of cell motility (GO:2000147)	0.50899	1.49007	0.0727273	1	180	15	PPP1CA;PPP2CB;DCD;SQSTM1;AKR1C1;DPT;ILF3;ITGB2;FTH1;FABP1;CUTA;PSMA7;FBLN1;LAMP1;ITIH2	PPP1CA;PPP2CB;DCD
macromolecular complex assembly (GO:0065003)	0.560291	1.52018	0.0740741	1	121	16	SNRPD1;RPL26;SLC25A3;IDH2;TAGLN2;TARDBP;APCS;TPM2;VIM;S100A9;APOA1;TPD52L2;ATP5L;RPS3;NME2;RRAS	SNRPD1;RPL26;SLC25A3;IDH2;TAGLN2
plasma membrane invagination (GO:0099024)	0.679715	1.42547	0.0769231	1	104	20	LSM6;SNRPD3;ACTA2;RAB2A;ACTR2;PSME3;RPS27A;TRA2B;RACK1;VDAC2;PREP;RIDA;AARS;SSR4;PSMB7;KHSRP;TBR1;ATP1B1;HSP90AB1;GSR	LSM6;SNRPD3;ACTA2;RAB2A;ACTR2;PSME3;RPS27A;TRA2B;RACK1;VDAC2;PREP;RIDA;AARS;SSR4;PSMB7;KHSRP
antigen receptor-mediated signaling pathway (GO:0050851)	0.540328	1.39665	0.0833333	1	258	44	RPS29;SNRPD3;ACTA2;MYL6;RAB2A;ACTR3;ACTR2;PSME3;TUBA4A;RPS28;RPS27A;RACK1;MATR3;VDAC2;PREP;GSS;RPL4;ARHGDIB;RIDA;RPL6;PRMT1;PSMB7;MZB1;KHSRP;MRPS28;TSTA3;DHX9;LMAN2;NAPRT;MTDH;CCAR2;TST;TGFBI;TFRC;GPX1;UGDH;HNRNPR;ARPC5;F2;PSMA3;SERPINB3;PPP2R1A;G6PD;CDH1	RPS29;SNRPD3;ACTA2;MYL6;RAB2A;ACTR3;ACTR2;PSME3;TUBA4A;RPS28;RPS27A;RACK1;MATR3;VDAC2;PREP;GSS;RPL4;ARHGDIB;RIDA
nucleic acid metabolic process (GO:0090304)	0.650379	1.46013	0.0909091	1	81	20	YWHAE;SNRPF;YWHAG;RPS25;GRB2;YBX1;RPL28;RPS5;RPS10;HNRNPF;ALDH3A2;COPS8;RAB1B;BOLA2;EPDR1;CBX3;ILF2;HEXB;HTRA2;LMNA	YWHAE;SNRPF;YWHAG;RPS25;GRB2;YBX1;RPL28;RPS5;RPS10;HNRNPF;ALDH3A2;COPS8;RAB1B;BOLA2
defense response to bacterium (GO:0042742)	0.608367	1.50004	0.0980392	1	242	34	RPS7;SNRPD3;ACTA2;RAB2A;ACTR2;PSME3;RPL15;RPL37A;RPS27A;RPS21;RACK1;VDAC2;PREP;ECI1;RIDA;NPEPPS;PSMB7;KHSRP;VAPA;AEBP1;LRRC47;PCBP2;ANXA1;APOB;C1QA;VTN;APRT;C8G;CA3;KRT86;AHCYL1;DDX39A;EPX;ARF4	RPS7;SNRPD3;ACTA2;RAB2A;ACTR2;PSME3;RPL15;RPL37A;RPS27A;RPS21;RACK1;VDAC2;PREP;ECI1;RIDA;NPEPPS
regulation of immune response (GO:0050776)	0.540176	1.44511	0.134615	1	252	23	RPS13;LSM6;SNRPD3;ACTA2;RPL24;RPL31;SEC61B;VDAC2;RPL29;NNMT;ECI1;CAPZA1;CRIP1;SH3BGRL3;MYO10;KPNB1;ALDH16A1;CAPNS1;ATP1B1;IGHM;SERPINB1;ITIH2;EZR	RPS13;LSM6;SNRPD3;ACTA2;RPL24;RPL31;SEC61B;VDAC2;RPL29;NNMT;ECI1;CAPZA1
neutrophil activation involved in immune response (GO:0002283)	0.380082	1.37589	0.150943	1	484	148	RPS7;PPP1CB;RPS15A;SNRPE;LSM6;RPS4X;RPS6;PSMA6;UBE2N;ABCE1;PRKDC;SRSF3;EWSR1;HBB;RPS26;FAU;GNB1;RPL30;RPL32;TRA2B;RPS21;TPI1;RPS9;LMAN1;DEFA1;ATP5C1;PGM1;RBMX;HSPA9;CCT6A;MDH2;TUFM;ARHGDIA;ARHGDIB;ACLY;ADK;NPEPPS;HIST1H2BD;PSMB2;ACOT2;ST13;ANXA11;SSR4;PHB2;COL12A1;NAP1L4;ACO2;CCT7;PRMT1;NIPSNAP1;ASPN;GLIPR2;PALLD;TFG;HLA-C;ARL8A;KCTD12;FAM129B;DPP7;HEBP1;2021-09-11 00:00:00;VAPA;H2AFY2;DPM3;GNG12…	RPS7;PPP1CB;RPS15A;SNRPE;LSM6;RPS4X;RPS6;PSMA6;UBE2N;ABCE1;PRKDC;SRSF3;EWSR1;HBB;RPS26;FAU;GNB1;RPL30;RPL32;TRA2B;RPS21;TPI1;RPS9;LMAN1;DEFA1;ATP5C1;PGM1;RBMX;HSPA9;CCT6A;MDH2;TUFM;ARHGDIA;ARHGDIB;ACLY;ADK;NPEPPS;HIST1H2BD;PSMB2;ACOT2;ST13;ANXA11;SSR4;PHB2;COL12A1;NAP1L4;ACO2;CCT7;PRMT1;NIPSNAP1;ASPN;GLIPR2;PALLD;TFG;HLA-C;ARL8A;KCTD12
neutrophil degranulation (GO:0043312)	0.380082	1.37589	0.150943	1	480	148	RPS7;PPP1CB;RPS15A;SNRPE;LSM6;RPS4X;RPS6;PSMA6;UBE2N;ABCE1;PRKDC;SRSF3;EWSR1;HBB;RPS26;FAU;GNB1;RPL30;RPL32;TRA2B;RPS21;TPI1;RPS9;LMAN1;DEFA1;ATP5C1;PGM1;RBMX;HSPA9;CCT6A;MDH2;TUFM;ARHGDIA;ARHGDIB;ACLY;ADK;NPEPPS;HIST1H2BD;PSMB2;ACOT2;ST13;ANXA11;SSR4;PHB2;COL12A1;NAP1L4;ACO2;CCT7;PRMT1;NIPSNAP1;ASPN;GLIPR2;PALLD;TFG;HLA-C;ARL8A;KCTD12;FAM129B;DPP7;HEBP1;2021-09-11 00:00:00;VAPA;H2AFY2;DPM3;GNG12…	RPS7;PPP1CB;RPS15A;SNRPE;LSM6;RPS4X;RPS6;PSMA6;UBE2N;ABCE1;PRKDC;SRSF3;EWSR1;HBB;RPS26;FAU;GNB1;RPL30;RPL32;TRA2B;RPS21;TPI1;RPS9;LMAN1;DEFA1;ATP5C1;PGM1;RBMX;HSPA9;CCT6A;MDH2;TUFM;ARHGDIA;ARHGDIB;ACLY;ADK;NPEPPS;HIST1H2BD;PSMB2;ACOT2;ST13;ANXA11;SSR4;PHB2;COL12A1;NAP1L4;ACO2;CCT7;PRMT1;NIPSNAP1;ASPN;GLIPR2;PALLD;TFG;HLA-C;ARL8A;KCTD12
neutrophil mediated immunity (GO:0002446)	0.380082	1.37589	0.150943	1	488	148	RPS7;PPP1CB;RPS15A;SNRPE;LSM6;RPS4X;RPS6;PSMA6;UBE2N;ABCE1;PRKDC;SRSF3;EWSR1;HBB;RPS26;FAU;GNB1;RPL30;RPL32;TRA2B;RPS21;TPI1;RPS9;LMAN1;DEFA1;ATP5C1;PGM1;RBMX;HSPA9;CCT6A;MDH2;TUFM;ARHGDIA;ARHGDIB;ACLY;ADK;NPEPPS;HIST1H2BD;PSMB2;ACOT2;ST13;ANXA11;SSR4;PHB2;COL12A1;NAP1L4;ACO2;CCT7;PRMT1;NIPSNAP1;ASPN;GLIPR2;PALLD;TFG;HLA-C;ARL8A;KCTD12;FAM129B;DPP7;HEBP1;2021-09-11 00:00:00;VAPA;H2AFY2;DPM3;GNG12…	RPS7;PPP1CB;RPS15A;SNRPE;LSM6;RPS4X;RPS6;PSMA6;UBE2N;ABCE1;PRKDC;SRSF3;EWSR1;HBB;RPS26;FAU;GNB1;RPL30;RPL32;TRA2B;RPS21;TPI1;RPS9;LMAN1;DEFA1;ATP5C1;PGM1;RBMX;HSPA9;CCT6A;MDH2;TUFM;ARHGDIA;ARHGDIB;ACLY;ADK;NPEPPS;HIST1H2BD;PSMB2;ACOT2;ST13;ANXA11;SSR4;PHB2;COL12A1;NAP1L4;ACO2;CCT7;PRMT1;NIPSNAP1;ASPN;GLIPR2;PALLD;TFG;HLA-C;ARL8A;KCTD12
cytokine-mediated signaling pathway (GO:0019221)	0.326981	1.22953	0.153846	1	634	92	RPS18;RPS29;LSM6;RAB11A;RPL23A;MYL6;ACTR3;RPL24;OGDH;TUBA4A;RPS28;GNB1;RPL31;GRB2;TRA2B;RACK1;SEC61B;MATR3;RPS5;GSS;RPS27;HADHA;SRP9;ARHGDIB;AK2;CRIP1;SGSH;RPL6;PRMT1;DUSP23;GLIPR2;MZB1;GGH;FAM129B;GLOD4;RALY;SNX12;MRPS28;MYO10;H2AFY2;UBE2V1;TSTA3;COTL1;ITIH4;AKR1C1;DHX9;CRYZ;LMAN2;NAPRT;MTDH;ALDH16A1;CCAR2;TST;TGFBI;CAPNS1;TFRC;CAT;ITGA5;ENO2;TPD52L2;BUB3;SNX3;UGDH;HNRNPR;EIF3F;PSMA7;MYL12B;ARPC…	RPS18;RPS29;LSM6;RAB11A;RPL23A;MYL6;ACTR3;RPL24;OGDH;TUBA4A;RPS28;GNB1;RPL31;GRB2;TRA2B;RACK1;SEC61B;MATR3;RPS5;GSS;RPS27;HADHA;SRP9;ARHGDIB;AK2
protein complex assembly (GO:0006461)	0.366641	1.24744	0.153846	1	190	30	PPP2CB;ATP6V0D1;CYCS;RPS9;RBMX;EIF2S3;TUFM;ALDH7A1;HNRNPF;HADHB;RNPEP;RAB18;TUBB3;SPTAN1;LAMTOR1;EFTUD2;RPN2;S100A9;TPM3;HIST1H2BJ;GPX1;ANXA2;H2AFY;KRT6A;AHCY;RAB5A;ECHS1;POTEI;RPL7;NID1	PPP2CB;ATP6V0D1;CYCS;RPS9;RBMX;EIF2S3;TUFM;ALDH7A1;HNRNPF;HADHB
phagocytosis, engulfment (GO:0006911)	0.655364	1.4576	0.162791	1	105	22	LSM6;SNRPD3;ACTA2;RAB2A;ACTR2;PSME3;RPS27A;TRA2B;RACK1;VDAC2;PREP;FASN;RIDA;AARS;SSR4;PSMB7;KHSRP;ATP1B1;CRP;HSP90AB1;GSR;LAMP1	LSM6;SNRPD3;ACTA2;RAB2A;ACTR2;PSME3;RPS27A;TRA2B;RACK1;VDAC2;PREP;FASN;RIDA;AARS;SSR4;PSMB7;KHSRP
cellular response to interleukin-12 (GO:0071349)	0.374416	1.24999	0.166667	1	47	26	RAB11A;RPL23A;OGDH;GRB2;RPS5;GSS;RPS27;SRP9;SGSH;GGH;H2AFY2;COTL1;AKR1C1;CAT;ITGA5;TPD52L2;BUB3;MYL12B;GSR;GOT2;GSTP1;SFN;PHB;TKT;ANXA4;PRKCSH	RAB11A;RPL23A;OGDH;GRB2;RPS5;GSS;RPS27;SRP9
interleukin-12-mediated signaling pathway (GO:0035722)	0.374416	1.24999	0.166667	1	47	26	RAB11A;RPL23A;OGDH;GRB2;RPS5;GSS;RPS27;SRP9;SGSH;GGH;H2AFY2;COTL1;AKR1C1;CAT;ITGA5;TPD52L2;BUB3;MYL12B;GSR;GOT2;GSTP1;SFN;PHB;TKT;ANXA4;PRKCSH	RAB11A;RPL23A;OGDH;GRB2;RPS5;GSS;RPS27;SRP9
regulation of transcription from RNA polymerase II promoter (GO:0006357)	0.370075	1.24003	0.166667	1	1479	62	RPS6;EIF4A1;HBA1;CLTC;FABP5;TUBA4A;FKBP1A;YBX1;ARPC4;ACAA2;NAMPT;ARCN1;SERPINF1;HSPA9;HADHA;STAT1;HNRNPF;PSMD4;SARS;NDUFV1;RAB7A;ALDH3A2;COL12A1;C11orf54;ERO1A;GLOD4;AK3;COPG1;NME3;SRSF9;AKR1C1;RPL18;ECH1;TP53I3;SND1;PABPN1;TGFBI;KRT2;RPN2;LGALS1;CTSG;RPS17;GSN;ANXA2;AHCYL1;NIPSNAP2;PGRMC1;ARPC2;HLA-DRA;RAB5A;FBLN1;HMGB1;HSPA4;SERPINB6;RPL22;CALR;PSMB5;ANXA7;HSPA5;EPX;RRAS;TCP1	RPS6;EIF4A1;HBA1;CLTC;FABP5;TUBA4A;FKBP1A;YBX1;ARPC4;ACAA2;NAMPT;ARCN1;SERPINF1;HSPA9;HADHA;STAT1;HNRNPF;PSMD4;SARS;NDUFV1;RAB7A;ALDH3A2;COL12A1
negative regulation of cellular process (GO:0048523)	0.366338	1.20978	0.173077	1	535	48	PPP1CA;SNRPD1;PSMC6;RPL7A;HBG2;FBLN2;FAU;NAMPT;DLST;USP14;PSMD4;CCT4;CORO1B;CPVL;ABHD14B;DPP7;UGGT1;RCC2;SQSTM1;AKR1C1;PLP2;AIMP1;PCBP1;NONO;CAPNS1;RPN2;C9;TF;HPX;SLPI;HSP90AB1;ITGA5;RPS17;EPHX1;ATP6V1G1;IGLL5;SRSF10;KNG1;JCHAIN;CA1;CYB5R3;PGK1;RAB5A;OGN;HMGB1;ATP5D;RRAS;ATP2A2	PPP1CA;SNRPD1;PSMC6;RPL7A;HBG2;FBLN2;FAU;NAMPT;DLST;USP14;PSMD4
positive regulation of MAPK cascade (GO:0043410)	0.433934	1.27578	0.173077	1	290	15	PPP1CA;SORD;RPL31;COL12A1;VAMP8;GLIPR2;PALLD;TPM2;CTSG;ITGA5;VIM;NME2;HMGB1;EPX;RCC1	PPP1CA;SORD;RPL31;COL12A1;VAMP8;GLIPR2;PALLD
regulation of cell proliferation (GO:0042127)	0.311357	1.1859	0.183333	1	741	53	PPP1CA;PSMC6;RPS6;RPS3A;CYCS;CLTC;RPL21;ME1;USP14;ADK;SARS;GDI2;CCT4;RAB7A;ABHD14B;DPP7;CHCHD3;RCC2;HNRNPD;AKR1C1;PLP2;DPT;MFGE8;PAFAH1B3;NONO;RNPS1;TBR1;A1BG;CAPNS1;RPN2;ITGB2;C9;TF;HPX;AHCYL1;CUTA;NIPSNAP2;IGLL5;DDX39A;EIF3F;KNG1;IGHG4;KRT14;PGLS;RAB5A;OGN;HMGB1;CPS1;HSPA4;LAMP1;RRAS;ATP2A2;NID1	PPP1CA;PSMC6;RPS6;RPS3A;CYCS;CLTC;RPL21;ME1;USP14;ADK;SARS;GDI2;CCT4;RAB7A
negative regulation of transcription, DNA-templated (GO:0045892)	0.374174	1.2638	0.192308	1	814	44	PSMC6;RPS6;EIF4A1;CLTC;FABP5;TUBA4A;TPM4;ARPC4;ACAA2;NAMPT;STAT1;PSMD4;SARS;ALDH3A2;COL12A1;CORO1B;ARL8A;GLOD4;AK3;UFC1;SAMHD1;COPG1;ECH1;SND1;PAFAH1B3;KRT2;GAPDH;RPN2;RPLP0;GSN;EPHX1;AHCYL1;CP;CFL1;RAB6A;HMGB1;HSPA4;SERPINB6;CALR;ANXA7;HSPA5;EPX;RRAS;RCC1	PSMC6;RPS6;EIF4A1;CLTC;FABP5;TUBA4A;TPM4;ARPC4;ACAA2;NAMPT;STAT1;PSMD4;SARS;ALDH3A2;COL12A1;CORO1B;ARL8A;GLOD4;AK3;UFC1;SAMHD1;COPG1
positive regulation of transcription from RNA polymerase II promoter (GO:0045944)	0.43208	1.23134	0.2	1	849	35	RPS6;HBA1;FABP5;TUBA4A;FKBP1A;YBX1;ARCN1;SERPINF1;HADHA;HNRNPF;NDUFV1;RAB7A;ALDH3A2;COL12A1;ERO1A;GLOD4;SRSF9;RPL18;ECH1;TGFBI;RPN2;LGALS1;CTSG;RPS17;AHCYL1;NIPSNAP2;PGRMC1;ARPC2;HLA-DRA;RAB5A;FBLN1;HSPA4;RPL22;PSMB5;RRAS	RPS6;HBA1;FABP5;TUBA4A;FKBP1A;YBX1;ARCN1;SERPINF1;HADHA;HNRNPF;NDUFV1;RAB7A;ALDH3A2;COL12A1
COPII-coated vesicle budding (GO:0090114)	0.431335	1.2254	0.203704	1	69	17	ATP6V0D1;RPL8;RPS9;RBMX;TUFM;ALDH7A1;RNPEP;RAB18;TUBB3;LAMTOR1;PLBD1;TPM3;HIST1H2BJ;H2AFY;AHCY;ECHS1;POTEI	ATP6V0D1;RPL8;RPS9;RBMX;TUFM;ALDH7A1
RNA splicing, via transesterification reactions with bulged adenosine as nucleophile (GO:0000377)	0.509086	1.27072	0.220339	1	237	59	YWHAE;SNRPF;YWHAG;RPL23;FABP5;RPS25;GRB2;RAC1;YBX1;RPL28;RPS5;RPS10;ARCN1;SRP14;CAPG;STAT1;HNRNPF;ATP5I;LUM;SERPINH1;SERPINB9;ALDH3A2;COPS8;LHPP;RAB1B;DDX17;CMBL;PCYOX1;LSM7;EPDR1;SAMHD1;EMILIN1;MUC5B;MAT2B;MYOF;CBX3;RPL18;ILF2;FERMT3;UGP2;PCBP1;EFTUD2;SF3B3;TSN;IGKV2-28;LGALS1;CTSB;GPI;NPM1;HEXA;HEXB;HTRA2;CUTA;EIF3D;COL4A1;RPS3;RAB6A;KRT9;IL1R2	YWHAE;SNRPF;YWHAG;RPL23;FABP5;RPS25;GRB2;RAC1;YBX1;RPL28;RPS5;RPS10;ARCN1;SRP14;CAPG;STAT1;HNRNPF;ATP5I;LUM;SERPINH1;SERPINB9;ALDH3A2;COPS8;LHPP;RAB1B;DDX17;CMBL;PCYOX1;LSM7;EPDR1;SAMHD1;EMILIN1;MUC5B;MAT2B;MYOF
mRNA processing (GO:0006397)	0.509086	1.27072	0.220339	1	284	59	YWHAE;SNRPF;YWHAG;RPL23;FABP5;RPS25;GRB2;RAC1;YBX1;RPL28;RPS5;RPS10;ARCN1;SRP14;CAPG;STAT1;HNRNPF;ATP5I;LUM;SERPINH1;SERPINB9;ALDH3A2;COPS8;LHPP;RAB1B;DDX17;CMBL;PCYOX1;LSM7;EPDR1;SAMHD1;EMILIN1;MUC5B;MAT2B;MYOF;CBX3;RPL18;ILF2;FERMT3;UGP2;PCBP1;EFTUD2;SF3B3;TSN;IGKV2-28;LGALS1;CTSB;GPI;NPM1;HEXA;HEXB;HTRA2;CUTA;EIF3D;COL4A1;RPS3;RAB6A;KRT9;IL1R2	YWHAE;SNRPF;YWHAG;RPL23;FABP5;RPS25;GRB2;RAC1;YBX1;RPL28;RPS5;RPS10;ARCN1;SRP14;CAPG;STAT1;HNRNPF;ATP5I;LUM;SERPINH1;SERPINB9;ALDH3A2;COPS8;LHPP;RAB1B;DDX17;CMBL;PCYOX1;LSM7;EPDR1;SAMHD1;EMILIN1;MUC5B;MAT2B;MYOF
mRNA splicing, via spliceosome (GO:0000398)	0.495668	1.2508	0.220339	1	262	62	YWHAE;SNRPF;YWHAG;RPL23;HBA1;FABP5;RPS25;GRB2;RAC1;YBX1;RPL28;RPS5;RPS10;ARCN1;SRP14;CAPG;STAT1;HNRNPF;ATP5I;LUM;SERPINH1;SERPINB9;ALDH3A2;COPS8;LHPP;RAB1B;BOLA2;DDX17;CMBL;PCYOX1;LSM7;EPDR1;SAMHD1;EMILIN1;MUC5B;MAT2B;MYOF;CBX3;RPL18;ILF2;FERMT3;UGP2;PCBP1;EFTUD2;SF3B3;TSN;IGKV2-28;LGALS1;CTSB;GPI;NPM1;HEXA;HEXB;HTRA2;CUTA;EIF3D;COL4A1;RPS3;RAB6A;KRT9;IL1R2;CBR1	YWHAE;SNRPF;YWHAG;RPL23;HBA1;FABP5;RPS25;GRB2;RAC1;YBX1;RPL28;RPS5;RPS10;ARCN1;SRP14;CAPG;STAT1;HNRNPF;ATP5I;LUM;SERPINH1;SERPINB9;ALDH3A2;COPS8;LHPP;RAB1B;BOLA2;DDX17;CMBL;PCYOX1;LSM7;EPDR1;SAMHD1;EMILIN1;MUC5B;MAT2B;MYOF
negative regulation of transcription from RNA polymerase II promoter (GO:0000122)	0.401515	1.22878	0.22807	1	566	28	EIF4A1;CLTC;FABP5;TUBA4A;ARPC4;ACAA2;NAMPT;STAT1;PSMD4;SARS;ALDH3A2;COL12A1;GLOD4;AK3;COPG1;ECH1;SND1;KRT2;RPN2;HPX;GSN;HMGB1;HSPA4;SERPINB6;CALR;ANXA7;HSPA5;EPX	EIF4A1;CLTC;FABP5;TUBA4A;ARPC4;ACAA2;NAMPT;STAT1;PSMD4;SARS;ALDH3A2;COL12A1
regulation of endopeptidase activity (GO:0052548)	0.462129	1.16	0.232143	1	69	19	RPS28;GNB2;RPL32;MATR3;RPL5;GSS;ST13;MZB1;MRPS28;RCC2;LAMTOR1;ITGB2;TFRC;ATP6V1G1;A2M;C3;LDHA;YWHAQ;SDHB	RPS28;GNB2;RPL32;MATR3;RPL5;GSS
regulation of transcription, DNA-templated (GO:0006355)	0.355365	1.16908	0.233333	1	1599	60	SNRPD1;PSMC6;RPS6;RPS3A;HBA1;CCT2;CLTC;FABP5;RPS24;FKBP1A;TPM4;NAMPT;RPL21;ARCN1;HSPA9;STAT1;EIF3B;SARS;COL12A1;CORO1B;C11orf54;DDX17;ARL8A;GLOD4;NUDC;SAMHD1;NME3;NID2;AKR1C1;RPL18;SSRP1;TP53I3;HSDL2;CCAR2;PAFAH1B3;PTGES3;SF3B3;GAPDH;RPN2;ALDOB;LGALS1;RPS17;EPHX1;ANXA2;HEXB;AHCYL1;LMNA;PGRMC1;ARPC2;CP;CFL1;RAB5A;RAB6A;HMGB1;PSMB5;RRAS;CBR1;TCP1;RCC1;ITIH2	SNRPD1;PSMC6;RPS6;RPS3A;HBA1;CCT2;CLTC;FABP5;RPS24;FKBP1A;TPM4;NAMPT;RPL21;ARCN1;HSPA9;STAT1;EIF3B;SARS;COL12A1;CORO1B;C11orf54;DDX17;ARL8A;GLOD4;NUDC;SAMHD1
regulation of programmed cell death (GO:0043067)	0.375107	1.14919	0.240741	1	269	22	TAGLN;TUBA4A;DEFA1;HADHB;SARS;TMED10;MICU1;CDC5L;GLOD4;PLP2;ILF3;PTGR1;CCAR1;USO1;DHX15;UQCRQ;SRSF10;CA1;CFB;HP;HMGB1;PSMB5	TAGLN;TUBA4A;DEFA1;HADHB;SARS;TMED10;MICU1;CDC5L;GLOD4
RNA metabolic process (GO:0016070)	0.540314	1.31804	0.241379	1	192	38	YWHAE;SNRPF;YWHAG;RPL23;HBA1;RPS25;GRB2;RAC1;YBX1;RPL28;RPS5;RPS10;QARS;STAT1;HNRNPF;COPA;ATP5I;ALDH3A2;COPS8;RAB1B;BOLA2;EPDR1;PA2G4;EMILIN1;CBX3;RPL18;ILF2;ECH1;FERMT3;PCBP2;DPYSL2;ALDOB;HEXB;HTRA2;EIF3D;GDI1;KRT9;PCNA	YWHAE;SNRPF;YWHAG;RPL23;HBA1;RPS25;GRB2;RAC1;YBX1;RPL28;RPS5;RPS10;QARS;STAT1;HNRNPF;COPA;ATP5I;ALDH3A2;COPS8;RAB1B;BOLA2
mRNA metabolic process (GO:0016071)	0.531027	1.18953	0.258621	1	98	21	YWHAG;RPL23;FABP5;RPL28;RPS5;STAT1;SERPINH1;SERPINB9;RAB1B;LSM7;SAMHD1;MUC5B;MAT2B;TSN;IGKV2-28;HPX;NPM1;HEXA;HTRA2;RPS3;IL1R2	YWHAG;RPL23;FABP5;RPL28;RPS5;STAT1;SERPINH1;SERPINB9;RAB1B;LSM7;SAMHD1;MUC5B;MAT2B
complement activation, classical pathway (GO:0006958)	0.636472	1.30856	0.26087	1	124	22	RPS23;RPS13;SNRPD3;ACTA2;RAB2A;ACTR2;PSME3;RPS27A;RACK1;VDAC2;RPL29;PREP;NNMT;ECI1;RIDA;SH3BGRL3;PSMB7;KHSRP;PPA1;APOB;IGKV3D-20;FABP4	RPS23;RPS13;SNRPD3;ACTA2;RAB2A;ACTR2;PSME3;RPS27A;RACK1;VDAC2;RPL29;PREP;NNMT;ECI1;RIDA
humoral immune response mediated by circulating immunoglobulin (GO:0002455)	0.636472	1.30856	0.26087	1	126	22	RPS23;RPS13;SNRPD3;ACTA2;RAB2A;ACTR2;PSME3;RPS27A;RACK1;VDAC2;RPL29;PREP;NNMT;ECI1;RIDA;SH3BGRL3;PSMB7;KHSRP;PPA1;APOB;IGKV3D-20;FABP4	RPS23;RPS13;SNRPD3;ACTA2;RAB2A;ACTR2;PSME3;RPS27A;RACK1;VDAC2;RPL29;PREP;NNMT;ECI1;RIDA
RNA processing (GO:0006396)	0.521333	1.25678	0.262295	1	194	40	YWHAE;SNRPD1;YWHAG;RPL23;HBA1;FABP5;GRB2;YBX1;RPL28;RPS5;QARS;VCP;ATP5I;SERPINH1;SERPINB9;ALDH3A2;MICU1;CORO1B;RAB1B;CMBL;PCYOX1;EPDR1;SAMHD1;EMILIN1;MUC5B;MAT2B;CBX3;RPL18;FERMT3;UGP2;TSN;IGKV2-28;NPM1;HEXA;HEXB;EIF3D;RPS3;GDI1;KRT9;IL1R2	YWHAE;SNRPD1;YWHAG;RPL23;HBA1;FABP5;GRB2;YBX1;RPL28;RPS5;QARS;VCP;ATP5I;SERPINH1;SERPINB9;ALDH3A2;MICU1;CORO1B;RAB1B;CMBL;PCYOX1;EPDR1;SAMHD1;EMILIN1;MUC5B
regulation of gene expression (GO:0010468)	0.321676	1.1097	0.271186	1	1038	66	SNRPD1;RPS3A;FABP5;RPS24;GNB2;GRB2;RAC1;ACTG1;ARPC4;RPL21;RPS19;COPA;SEC13;EIF3B;SARS;CCT4;SSR4;COL12A1;DPYSL5;MICU1;GGH;CNDP2;EPDR1;NUDC;SF3B6;SAMHD1;COPG1;UGGT1;RCC2;NAXE;SQSTM1;RPL18;SSRP1;HSDL2;PHF5A;CCAR2;EFTUD2;PTGES3;SF3B3;DPYSL2;RPN2;APOB;HPX;VTN;LGALS1;UQCRH;ITGA5;RPS17;HEXB;AHCYL1;PGRMC1;UQCRQ;ARPC3;ASS1;IGHG3;KRT6A;CA1;AGR2;CYB5R3;ATP5A1;HMGB1;HSPA4;PSMB5;RRAS;CBR1;NID1	SNRPD1;RPS3A;FABP5;RPS24;GNB2;GRB2;RAC1;ACTG1;ARPC4;RPL21;RPS19;COPA;SEC13;EIF3B;SARS;CCT4;SSR4;COL12A1;DPYSL5;MICU1;GGH;CNDP2;EPDR1;NUDC;SF3B6;SAMHD1;COPG1;UGGT1;RCC2;NAXE
peptide metabolic process (GO:0006518)	0.351087	1.12859	0.272727	1	105	22	ABCE1;RPL27;HSPG2;TFAM;GNB1;SEC13;ASPN;PSMD2;EIF3A;KRT18;APOE;CA2;IGHM;SFPQ;RAB6A;BGN;TGM2;MAPK1;TKT;ANXA7;TACSTD2;PRKCSH	ABCE1;RPL27;HSPG2;TFAM;GNB1
RNA splicing (GO:0008380)	0.499585	1.13981	0.275862	1	107	23	SNRPD1;RPL23;FABP5;RPL28;VCP;ATP5I;SERPINH1;SERPINB9;MICU1;CORO1B;CMBL;PCYOX1;SAMHD1;EMILIN1;CBX3;UGP2;EFTUD2;SF3B3;TSN;IGKV2-28;HEXA;RPS3;IL1R2	SNRPD1;RPL23;FABP5;RPL28;VCP;ATP5I;SERPINH1;SERPINB9;MICU1;CORO1B;CMBL;PCYOX1;SAMHD1;EMILIN1
regulation of ERK1 and ERK2 cascade (GO:0070372)	0.430805	1.21801	0.28	1	248	17	PPP1CA;SORD;SPTBN1;RPL31;ARPC4;COL12A1;VAMP8;CPVL;GLIPR2;TPM2;ITGA5;VIM;KRT18;NME2;HMGB1;RCC1;NID1	PPP1CA;SORD;SPTBN1;RPL31;ARPC4;COL12A1;VAMP8;CPVL;GLIPR2
cell-matrix adhesion (GO:0007160)	0.519966	1.25248	0.280702	1	91	15	RPS18;LSM6;EEF1A1;RPL4;SUMO3;GLIPR2;KCTD12;MYO10;PABPN1;CRP;TPM2;VIM;SRSF10;C3;NME2	RPS18;LSM6;EEF1A1;RPL4;SUMO3;GLIPR2;KCTD12;MYO10
COPII vesicle coating (GO:0048208)	0.400286	1.0841	0.285714	1	64	15	ATP6V0D1;RPS9;RBMX;TUFM;ALDH7A1;RNPEP;RAB18;TUBB3;LAMTOR1;TPM3;HIST1H2BJ;H2AFY;AHCY;ECHS1;POTEI	ATP6V0D1;RPS9;RBMX;TUFM;ALDH7A1
vesicle coating (GO:0006901)	0.400286	1.0841	0.285714	1	64	15	ATP6V0D1;RPS9;RBMX;TUFM;ALDH7A1;RNPEP;RAB18;TUBB3;LAMTOR1;TPM3;HIST1H2BJ;H2AFY;AHCY;ECHS1;POTEI	ATP6V0D1;RPS9;RBMX;TUFM;ALDH7A1
vesicle targeting, rough ER to cis-Golgi (GO:0048207)	0.400286	1.0841	0.285714	1	64	15	ATP6V0D1;RPS9;RBMX;TUFM;ALDH7A1;RNPEP;RAB18;TUBB3;LAMTOR1;TPM3;HIST1H2BJ;H2AFY;AHCY;ECHS1;POTEI	ATP6V0D1;RPS9;RBMX;TUFM;ALDH7A1
negative regulation of nucleic acid-templated transcription (GO:1903507)	0.418604	1.21566	0.294118	1	445	21	PSMC6;RPS6;CLTC;FABP5;TPM4;NAMPT;COPA;SARS;CORO1B;ARL8A;SAMHD1;PAFAH1B3;GAPDH;EPHX1;AHCYL1;CP;CFL1;RAB6A;HMGB1;RRAS;RCC1	PSMC6;RPS6;CLTC;FABP5;TPM4;NAMPT;COPA;SARS;CORO1B;ARL8A
positive regulation of multicellular organismal process (GO:0051240)	0.362759	1.16549	0.294118	1	203	19	PSMC6;SORD;FAU;ACAA2;NAMPT;STOML2;COPG1;PCBP1;ANXA1;KRT1;ATP1A1;ITGB2;C1QC;APOH;KRT14;PSMB5;HSPA5;ITIH2;PRKCSH	PSMC6;SORD;FAU;ACAA2;NAMPT
positive regulation of transcription, DNA-templated (GO:0045893)	0.375977	1.12851	0.316667	1	1121	47	PSMC6;RPS6;HBA1;CCT2;FABP5;TUBA4A;YBX1;ARCN1;SERPINF1;HADHA;STAT1;HNRNPF;NDUFV1;RAB7A;ALDH3A2;COL12A1;DDX17;ERO1A;GLOD4;NUDC;SRSF9;NID2;RPL18;ECH1;CCAR2;TGFBI;RPN2;LGALS1;CTSG;RPS17;GPI;HEXB;AHCYL1;NIPSNAP2;LMNA;PGRMC1;ARPC2;HLA-DRA;CP;RAB5A;FBLN1;HMGB1;HSPA4;RPL22;PSMB5;RRAS;ITIH2	PSMC6;RPS6;HBA1;CCT2;FABP5;TUBA4A;YBX1;ARCN1;SERPINF1;HADHA;STAT1;HNRNPF;NDUFV1;RAB7A;ALDH3A2;COL12A1;DDX17;ERO1A;GLOD4;NUDC
negative regulation of peptidase activity (GO:0010466)	0.462793	1.12798	0.321429	1	63	16	RPS4X;GNB2;RPL32;RPL5;ST13;RCC2;LAMTOR1;ITGB2;RPS17;ATP6V1G1;A2M;C3;LDHA;YWHAQ;SDHB;PRDX2	RPS4X;GNB2;RPL32;RPL5
positive regulation of nucleic acid-templated transcription (GO:1903508)	0.428087	1.16285	0.327586	1	503	20	PSMC6;RPS6;HBA1;CCT2;STAT1;DDX17;GLOD4;NUDC;NID2;CCAR2;RPN2;HEXB;AHCYL1;LMNA;PGRMC1;CP;RAB5A;HMGB1;RRAS;ITIH2	PSMC6;RPS6;HBA1;CCT2
retina homeostasis (GO:0001895)	0.430421	1.15249	0.34	1	39	16	SNRPD3;ACTR2;RPL15;RPS21;IQGAP1;RIDA;TMED10;HSPH1;GANAB;AEBP1;EIF4H;THY1;C9;FBN1;CORO1A;PRKCSH	SNRPD3;ACTR2;RPL15;RPS21;IQGAP1;RIDA;TMED10
negative regulation of protein phosphorylation (GO:0001933)	0.355468	1.06258	0.346939	1	179	20	PSMA6;RPL4;HADHA;CCT4;RAB7A;MICU1;CPVL;GMPPB;COPG1;SQSTM1;THY1;GAPDH;RPS17;KRT18;ENO1;CTSL;KRT14;PSMA2;XRCC5;SETSIP	PSMA6;RPL4;HADHA;CCT4;RAB7A;MICU1;CPVL;GMPPB;COPG1
cellular response to DNA damage stimulus (GO:0006974)	0.41946	1.14959	0.350877	1	330	15	H3F3A;RAC1;RPS19;HADHB;RAB7A;CDC5L;ACOT13;ECH1;RPS17;CTSL;EIF3F;UQCRQ;HP;RAB5A;ATP5D	H3F3A;RAC1;RPS19;HADHB;RAB7A;CDC5L
positive regulation of protein phosphorylation (GO:0001934)	0.360302	1.14162	0.355932	1	413	25	PPP1CA;RPS6;COL12A1;GLIPR2;PALLD;HLA-C;SQSTM1;PAFAH1B3;FSCN1;ATP1B1;CRP;VTN;CTSG;ITGA5;RPS17;PRMT5;PSMA7;ASS1;C3;KRT14;ATP5A1;MSN;SFPQ;YWHAB;XRCC5	PPP1CA;RPS6
antigen processing and presentation of exogenous peptide antigen via MHC class I (GO:0042590)	0.369559	1.0489	0.367347	1	79	33	MYL6;RPL24;RPS28;FAU;MATR3;GSS;ARHGDIB;AK2;SARS;CRIP1;RPL6;PRMT1;MZB1;NUDT5;MRPS28;TSTA3;DHX9;LMAN2;NAPRT;MTDH;ALDH16A1;TGFBI;TFRC;UGDH;H2AFY;HNRNPR;ARPC5;F2;PSMA3;SERPINB3;PPP2R1A;G6PD;CDH1	MYL6;RPL24;RPS28;FAU;MATR3;GSS;ARHGDIB;AK2;SARS;CRIP1;RPL6;PRMT1;MZB1;NUDT5;MRPS28
regulation of mRNA splicing, via spliceosome (GO:0048024)	0.518011	1.14382	0.372881	1	61	16	YWHAE;SNRPF;HBA1;RPL28;STAT1;HNRNPF;ALDH3A2;UGP2;PCBP1;EFTUD2;SF3B3;TSN;NPM1;COL4A1;HSPA5;XRCC6	YWHAE;SNRPF;HBA1;RPL28;STAT1;HNRNPF;ALDH3A2
negative regulation of cellular macromolecule biosynthetic process (GO:2000113)	0.343373	1.07601	0.388889	1	513	28	PSMC6;RPS6;CLTC;FABP5;TPM4;NAMPT;CAPZA2;SARS;CORO1B;ARL8A;SAMHD1;EMILIN1;SQSTM1;PAFAH1B3;GAPDH;APCS;EPHX1;AHCYL1;UQCRQ;A2M;CP;CFL1;RAB6A;HMGB1;PEBP1;RRAS;RCC1;PKM	PSMC6;RPS6;CLTC;FABP5;TPM4;NAMPT;CAPZA2
negative regulation of gene expression (GO:0010629)	0.346692	1.09756	0.388889	1	619	43	PSMC6;RPS6;CLTC;FABP5;TPM4;ACAA2;NAMPT;RPL28;CAPZA2;TALDO1;DDOST;EIF2S3;SARS;MICU1;CORO1B;ARL8A;SAMHD1;COPG1;EMILIN1;SQSTM1;DYNC1H1;PAFAH1B3;GAPDH;APCS;HPX;ITGA5;RPS17;EPHX1;AHCYL1;UQCRQ;ARPC3;ASS1;A2M;AGR2;CYB5R3;CP;CFL1;RAB6A;HMGB1;PEBP1;RRAS;RCC1;PKM	PSMC6;RPS6;CLTC;FABP5;TPM4;ACAA2;NAMPT;RPL28;CAPZA2;TALDO1;DDOST;EIF2S3
Fc receptor signaling pathway (GO:0038093)	0.431252	1.16144	0.392857	1	184	40	RPS13;SNRPD3;ACTA2;MYL6;TUBA4A;RPS28;MATR3;VDAC2;RPL29;GSS;NNMT;ECI1;ARHGDIB;RPL6;PRMT1;SH3BGRL3;MZB1;MRPS28;TSTA3;DHX9;LMAN2;NAPRT;MTDH;CCAR2;TST;TGFBI;CRP;TFRC;UGDH;HNRNPR;EIF3F;ARPC5;F2;ATP5A1;PSMA3;SERPINB3;PPP2R1A;G6PD;CDH1;XRCC5	RPS13;SNRPD3;ACTA2;MYL6;TUBA4A;RPS28;MATR3;VDAC2;RPL29;GSS;NNMT;ECI1;ARHGDIB;RPL6;PRMT1;SH3BGRL3;MZB1
Fc-epsilon receptor signaling pathway (GO:0038095)	0.431252	1.16144	0.392857	1	183	40	RPS13;SNRPD3;ACTA2;MYL6;TUBA4A;RPS28;MATR3;VDAC2;RPL29;GSS;NNMT;ECI1;ARHGDIB;RPL6;PRMT1;SH3BGRL3;MZB1;MRPS28;TSTA3;DHX9;LMAN2;NAPRT;MTDH;CCAR2;TST;TGFBI;CRP;TFRC;UGDH;HNRNPR;EIF3F;ARPC5;F2;ATP5A1;PSMA3;SERPINB3;PPP2R1A;G6PD;CDH1;XRCC5	RPS13;SNRPD3;ACTA2;MYL6;TUBA4A;RPS28;MATR3;VDAC2;RPL29;GSS;NNMT;ECI1;ARHGDIB;RPL6;PRMT1;SH3BGRL3;MZB1
cilium assembly (GO:0060271)	0.46143	1.09637	0.395833	1	289	17	SNRPD1;HBB;GNB1;ATP5C1;VASP;SSR4;UFC1;GMPPB;EIF4G1;RPLP1;C1QB;APOH;CD14;SYNCRIP;COL1A1;NDUFB4;CRABP2	SNRPD1;HBB;GNB1;ATP5C1;VASP;SSR4;UFC1;GMPPB
positive regulation of cell migration (GO:0030335)	0.34914	1.03049	0.396226	1	222	20	PPP1CA;PPP2CB;SORD;STOML2;SQSTM1;AKR1C1;DPT;ILF3;ITGB2;APOH;FTH1;FABP1;CUTA;PSMA7;C3;FBLN1;HSPA5;LAMP1;ITIH2;NID1	PPP1CA;PPP2CB;SORD
regulation of acute inflammatory response (GO:0002673)	0.477879	1.09547	0.403846	1	122	28	RPS23;RPS13;SNRPD3;ACTA2;RACK1;VDAC2;RPL29;NNMT;ECI1;TUFM;RIDA;SH3BGRL3;KHSRP;PPA1;HSPB1;ATP1B1;ARG1;CYC1;KRT18;IGKV3D-20;C3;CA1;MYL9;PPIB;SFPQ;HSPA5;TPM1;FABP4	RPS23;RPS13;SNRPD3;ACTA2;RACK1;VDAC2;RPL29;NNMT;ECI1;TUFM;RIDA
regulation of G2/M transition of mitotic cell cycle (GO:0010389)	0.397228	1.0722	0.407407	1	150	37	SNRPD1;MYL6;HBB;TUBA4A;RPS28;GNB1;EEF1A1;MATR3;GSS;ATP5C1;ARHGDIB;RPL6;PRMT1;MZB1;MRPS28;GMPPB;TSTA3;DHX9;LMAN2;NAPRT;MTDH;TGFBI;RPLP1;C1QB;APOH;TFRC;SYNCRIP;UGDH;HNRNPR;ARPC5;F2;PSMA3;CRABP2;SERPINB3;PPP2R1A;G6PD;CDH1	SNRPD1;MYL6;HBB;TUBA4A;RPS28;GNB1;EEF1A1;MATR3;GSS;ATP5C1;ARHGDIB
regulation of cell death (GO:0010941)	0.414972	1.09972	0.410714	1	97	15	SNRPE;SPCS3;HBG2;RBMX;UGGT1;PCBP1;ATP1A1;HPX;RPS17;KRT14;CA1;HMGB1;CPS1;ATP5D;AKR1A1	SNRPE;SPCS3;HBG2
regulation of nucleic acid-templated transcription (GO:1903506)	0.383718	1.07099	0.421053	1	608	25	SNRPD1;RPS3A;FABP5;RPS24;RPL21;SRP14;EIF3B;SARS;COL12A1;NUDC;SAMHD1;SSRP1;ILF3;HSDL2;CCAR2;PTGES3;SF3B3;LGALS1;HEXB;AHCYL1;PGRMC1;HMGB1;PSMB5;RRAS;CBR1	SNRPD1;RPS3A;FABP5;RPS24;RPL21;SRP14;EIF3B;SARS;COL12A1
negative regulation of protein kinase activity (GO:0006469)	0.368233	0.981423	0.422222	1	110	15	PSMA6;RPL4;HADHA;CCT4;GMPPB;COPG1;THY1;GAPDH;RPS17;KRT18;ENO1;CTSL;PSMA2;RAB5A;SETSIP	PSMA6;RPL4;HADHA;CCT4;GMPPB;COPG1
cellular response to cytokine stimulus (GO:0071345)	0.275681	0.969932	0.428571	1	457	41	RPS18;LSM6;TUBA4A;GNB1;RPL31;TRA2B;RACK1;HADHA;HNRNPF;VCP;PRELP;ALDH3A2;DUSP23;GLOD4;RALY;SNX12;EMILIN1;MYO10;UBE2V1;RPL18;CRYZ;TBR1;APCS;EPHX1;SNX3;EIF3F;PSMA7;UQCRQ;A2M;IGKC;CRYAB;PSMA2;RAB6A;HMGB1;ATP5D;PEBP1;MTHFD1;SETSIP;IFI30;EZR;NID1	RPS18;LSM6;TUBA4A;GNB1;RPL31;TRA2B;RACK1;HADHA;HNRNPF;VCP;PRELP;ALDH3A2;DUSP23;GLOD4;RALY;SNX12;EMILIN1;MYO10
regulation of mitotic cell cycle phase transition (GO:1901990)	0.397354	1.06537	0.433962	1	185	38	SNRPD1;MYL6;RPL26;HBB;TUBA4A;RPS28;GNB1;MATR3;GSS;ATP5C1;ARHGDIB;RPL6;PRMT1;MZB1;MRPS28;GMPPB;ACOT13;TSTA3;DHX9;LMAN2;NAPRT;MTDH;TGFBI;RPLP1;C1QB;TFRC;RPSA;SYNCRIP;UGDH;HNRNPR;ARPC5;F2;PSMA3;CRABP2;SERPINB3;PPP2R1A;G6PD;CDH1	SNRPD1;MYL6;RPL26;HBB;TUBA4A;RPS28;GNB1;MATR3;GSS;ATP5C1
regulation of protein phosphorylation (GO:0001932)	0.332272	1.03277	0.45098	1	262	20	PPP1CA;LSM6;CCT4;RAB7A;MICU1;CPVL;RCC2;SQSTM1;THY1;ATP1B1;CRP;CTSG;RPS17;ENO1;PSMA7;ASS1;SFPQ;RAB5A;PRKCSH;NID1	PPP1CA;LSM6
protein catabolic process (GO:0030163)	0.420579	1.06823	0.45283	1	82	29	HNRNPK;RPL7A;SRSF3;TFAM;RPS28;GNB1;MATR3;ARHGDIB;RPL6;PRMT1;ASPN;ACOT13;TSTA3;DHX9;LMAN2;TP53I3;NAPRT;MTDH;TFRC;UGDH;ARPC5;HP;F2;RAB6A;SERPINB3;ATP5D;PPP2R1A;EPX;CDH1	HNRNPK;RPL7A;SRSF3;TFAM;RPS28;GNB1;MATR3
antigen processing and presentation of exogenous peptide antigen via MHC class I, TAP-dependent (GO:0002479)	0.356308	0.995057	0.46	1	76	32	MYL6;RPL24;RPS28;FAU;MATR3;GSS;ARHGDIB;SARS;CRIP1;RPL6;PRMT1;MZB1;NUDT5;MRPS28;TSTA3;DHX9;LMAN2;NAPRT;MTDH;ALDH16A1;TGFBI;TFRC;UGDH;H2AFY;HNRNPR;ARPC5;F2;PSMA3;SERPINB3;PPP2R1A;G6PD;CDH1	MYL6;RPL24;RPS28;FAU;MATR3;GSS;ARHGDIB;SARS;CRIP1;RPL6;PRMT1;MZB1;NUDT5;MRPS28
response to reactive oxygen species (GO:0000302)	0.332246	0.931828	0.48	1	61	16	SNRPE;SPCS3;SEC13;DPM3;AKR1C1;TP53I3;RPLP0;KRT18;PSMA7;IGHG4;RPS12;ATP5A1;PSMA1;CPS1;HSPA1A;PRKCSH	SNRPE;SPCS3
nicotinamide nucleotide metabolic process (GO:0046496)	-0.370078	-0.953818	0.490566	1	46	16	CCT5;PHB2;APMAP;CTSZ;SPTAN1;CCAR1;ASL;APOE;IGKV3-20;IGLV1-47;HBD;HPRT1;PSMB8;CD44;RPL35A;KRT5	CD44;RPL35A;KRT5
regulation of protein processing (GO:0070613)	0.432674	0.99744	0.490566	1	129	27	RPS13;SNRPD3;ACTA2;RACK1;VDAC2;RPL29;NNMT;ECI1;TUFM;RIDA;SH3BGRL3;KHSRP;PPA1;HSPB1;ATP1B1;ARG1;CYC1;IGKV3D-20;C3;CA1;CYB5R3;MYL9;PPIB;SFPQ;HSPA5;TPM1;FABP4	RPS13;SNRPD3;ACTA2;RACK1;VDAC2;RPL29;NNMT;ECI1;TUFM;RIDA
cellular protein complex assembly (GO:0043623)	0.31996	0.908023	0.5	1	145	19	RPS23;RPS20;GNB1;ACADVL;ERAP1;PRDX4;KPNB1;ALYREF;HPX;TPM2;VIM;CA1;GSTP1;NME2;PSMB4;RALA;G6PD;RNASE3;TCP1	RPS23;RPS20;GNB1
organelle assembly (GO:0070925)	0.385896	1.04315	0.5	1	377	18	DSTN;HBB;ALDH9A1;ALDH7A1;VASP;SSR4;UFC1;MUC5B;HNRNPA0;EIF4G1;APOH;ORM1;CD14;UQCRQ;COL1A1;NDUFB4;RAB5A;COL6A1	DSTN;HBB;ALDH9A1;ALDH7A1;VASP;SSR4;UFC1;MUC5B;HNRNPA0;EIF4G1
regulation of complement activation (GO:0030449)	0.427539	0.983741	0.509434	1	110	27	RPS13;SNRPD3;ACTA2;RACK1;VDAC2;RPL29;NNMT;ECI1;TUFM;RIDA;SH3BGRL3;KHSRP;PPA1;HSPB1;ATP1B1;ARG1;CYC1;IGKV3D-20;C3;CA1;MYL9;PPIB;SFPQ;HMGB1;HSPA5;TPM1;FABP4	RPS13;SNRPD3;ACTA2;RACK1;VDAC2;RPL29;NNMT;ECI1;TUFM;RIDA
RNA export from nucleus (GO:0006405)	0.450342	1.00745	0.526316	1	120	16	SNRPF;RAC1;RPS5;MAT2B;UGP2;PCBP1;RNPS1;SF3B3;TSN;IGKV2-28;GPI;NPM1;LMNA;COL4A1;RAB5A;CSRP1	SNRPF;RAC1;RPS5
positive regulation of gene expression (GO:0010628)	0.283349	0.943989	0.526316	1	772	54	PSMC6;RPS6;HBA1;CCT2;GNB2;ACTG1;ARPC4;TALDO1;EIF2S3;STAT1;PLTP;CCT4;SSR4;DUSP23;GGH;DDX17;CNDP2;GLOD4;NUDC;SF3B6;COPG1;UGGT1;MYOF;NAXE;HNRNPD;NID2;COLGALT1;PHF5A;CCAR2;RPN2;APOB;HPX;VTN;RPS17;HEXB;AHCYL1;LMNA;PGRMC1;UQCRQ;CREG1;ASS1;IGHG3;CA1;CP;ATP5A1;WARS;RAB5A;HMGB1;SHMT2;HSPA4;LAMP1;RRAS;ITIH2;NID1	PSMC6;RPS6;HBA1;CCT2;GNB2;ACTG1;ARPC4;TALDO1;EIF2S3;STAT1;PLTP;CCT4;SSR4;DUSP23;GGH;DDX17;CNDP2;GLOD4;NUDC;SF3B6;COPG1;UGGT1;MYOF;NAXE;HNRNPD;NID2;COLGALT1
transcription from RNA polymerase II promoter (GO:0006366)	0.409399	0.976913	0.532258	1	486	23	RAC1;STAT1;HNRNPF;HADHB;EIF3B;SERPINH1;SERPINB9;MICU1;CNDP2;LSM7;MAT2B;ECH1;FERMT3;UGP2;PCBP1;TSN;IGKV2-28;RPN2;LGALS1;GPI;NPM1;COL4A1;IL1R2	RAC1;STAT1;HNRNPF;HADHB;EIF3B;SERPINH1;SERPINB9;MICU1;CNDP2;LSM7;MAT2B;ECH1;FERMT3;UGP2;PCBP1;TSN;IGKV2-28;RPN2
regulation of cellular macromolecule biosynthetic process (GO:2000112)	0.352728	0.987521	0.535714	1	632	24	SNRPD1;RPS3A;FABP5;RPS24;RPL21;EIF3B;SARS;COL12A1;NUDC;SAMHD1;SSRP1;HSDL2;CCAR2;PTGES3;SF3B3;LGALS1;HEXB;AHCYL1;PGRMC1;HMGB1;CALR;PSMB5;RRAS;CBR1	SNRPD1;RPS3A;FABP5;RPS24;RPL21;EIF3B;SARS;COL12A1
cytoskeleton organization (GO:0007010)	0.350676	0.990773	0.536585	1	127	15	RPS18;ACTC1;ARPC4;RPL4;AP2S1;MYDGF;COTL1;TP53I3;CLIC1;GSR;RPS12;MAP4;RPL12;TROVE2;TXN	RPS18;ACTC1;ARPC4;RPL4;AP2S1
T cell receptor signaling pathway (GO:0050852)	0.395045	0.995201	0.54902	1	164	32	RPS29;MYL6;ACTR3;TUBA4A;RPS28;MATR3;GSS;RPL4;ARHGDIB;RPL6;PRMT1;MZB1;MRPS28;TSTA3;DHX9;LMAN2;NAPRT;MTDH;CCAR2;TST;TGFBI;TFRC;GPX1;UGDH;HNRNPR;ARPC5;F2;PSMA3;SERPINB3;PPP2R1A;G6PD;CDH1	RPS29;MYL6;ACTR3;TUBA4A;RPS28;MATR3;GSS;RPL4;ARHGDIB;RPL6;PRMT1;MZB1
regulation of humoral immune response (GO:0002920)	0.441582	0.965738	0.54902	1	114	26	RPS13;SNRPD3;ACTA2;RACK1;VDAC2;RPL29;NNMT;ECI1;TUFM;RIDA;SH3BGRL3;KHSRP;PPA1;HSPB1;ATP1B1;ARG1;CYC1;IGKV3D-20;C3;CA1;MYL9;PPIB;SFPQ;HSPA5;TPM1;FABP4	RPS13;SNRPD3;ACTA2;RACK1;VDAC2;RPL29;NNMT;ECI1;TUFM;RIDA
regulation of immune effector process (GO:0002697)	0.441582	0.965738	0.54902	1	115	26	RPS13;SNRPD3;ACTA2;RACK1;VDAC2;RPL29;NNMT;ECI1;TUFM;RIDA;SH3BGRL3;KHSRP;PPA1;HSPB1;ATP1B1;ARG1;CYC1;IGKV3D-20;C3;CA1;MYL9;PPIB;SFPQ;HSPA5;TPM1;FABP4	RPS13;SNRPD3;ACTA2;RACK1;VDAC2;RPL29;NNMT;ECI1;TUFM;RIDA
regulation of protein activation cascade (GO:2000257)	0.441582	0.965738	0.54902	1	109	26	RPS13;SNRPD3;ACTA2;RACK1;VDAC2;RPL29;NNMT;ECI1;TUFM;RIDA;SH3BGRL3;KHSRP;PPA1;HSPB1;ATP1B1;ARG1;CYC1;IGKV3D-20;C3;CA1;MYL9;PPIB;SFPQ;HSPA5;TPM1;FABP4	RPS13;SNRPD3;ACTA2;RACK1;VDAC2;RPL29;NNMT;ECI1;TUFM;RIDA
negative regulation of cell proliferation (GO:0008285)	0.271833	0.898228	0.551724	1	364	27	PPP1CA;PSMC6;ATP5O;USP14;CCT4;CPVL;ABHD14B;DPP7;RCC2;AKR1C1;PLP2;NONO;CAPNS1;RPN2;C9;TF;HPX;KRT18;IGLL5;KNG1;RAB5A;OGN;HMGB1;RPL12;HSPA1A;RRAS;ATP2A2	PPP1CA;PSMC6
gluconeogenesis (GO:0006094)	-0.409042	-0.958434	0.557692	1	42	18	NAMPT;CAPZB;CCT5;PSMD4;PHB2;APMAP;ASL;FABP3;SERPINA3;A2M;IGLV1-47;SPR;PSMB8;RNASE2;LAMP2;HK1;KRT5;ETFA	RNASE2;LAMP2;HK1;KRT5;ETFA
protein tetramerization (GO:0051262)	0.286576	0.920748	0.56	1	91	20	RPS6;FKBP4;SEC61B;ALDH9A1;EIF2S3;PSMD4;H2AFY2;DPM3;DPYSL3;AKR1C1;ANXA1;AMBP;ALDH1A1;LMNB1;ATP6V1B2;IGHV1-2;COPB2;PSMB8;PSMB6;GLUL	RPS6;FKBP4;SEC61B;ALDH9A1;EIF2S3;PSMD4
negative regulation of mitotic cell cycle phase transition (GO:1901991)	0.375731	0.905083	0.566038	1	80	27	PPP1CA;MYL6;TUBA4A;RPS28;MATR3;GSS;ARHGDIB;RPL6;PRMT1;MZB1;MRPS28;TSTA3;DHX9;LMAN2;NAPRT;MTDH;TGFBI;TFRC;UGDH;HNRNPR;ARPC5;F2;PSMA3;SERPINB3;PPP2R1A;G6PD;CDH1	PPP1CA;MYL6;TUBA4A;RPS28;MATR3;GSS;ARHGDIB;RPL6;PRMT1;MZB1
regulation of hematopoietic progenitor cell differentiation (GO:1901532)	0.358686	0.865912	0.566038	1	78	28	MYL6;TUBA4A;RPS28;MATR3;GSS;TALDO1;EIF2S3;ARHGDIB;RPL6;PRMT1;MZB1;MRPS28;TSTA3;DHX9;LMAN2;NAPRT;MTDH;TGFBI;TFRC;UGDH;HNRNPR;ARPC5;F2;PSMA3;SERPINB3;PPP2R1A;G6PD;CDH1	MYL6;TUBA4A;RPS28;MATR3;GSS;TALDO1;EIF2S3;ARHGDIB;RPL6;PRMT1;MZB1
regulation of hematopoietic stem cell differentiation (GO:1902036)	0.358686	0.865912	0.566038	1	77	28	MYL6;TUBA4A;RPS28;MATR3;GSS;TALDO1;EIF2S3;ARHGDIB;RPL6;PRMT1;MZB1;MRPS28;TSTA3;DHX9;LMAN2;NAPRT;MTDH;TGFBI;TFRC;UGDH;HNRNPR;ARPC5;F2;PSMA3;SERPINB3;PPP2R1A;G6PD;CDH1	MYL6;TUBA4A;RPS28;MATR3;GSS;TALDO1;EIF2S3;ARHGDIB;RPL6;PRMT1;MZB1
central nervous system development (GO:0007417)	0.312384	0.849982	0.576271	1	218	15	RPL7A;TFAM;ACAA2;ACO2;TINAGL1;FUBP1;TES;GAPDH;GNAI2;KRT18;PLG;RPL10;COL6A2;HSPA1A;CALM1	RPL7A;TFAM;ACAA2;ACO2;TINAGL1;FUBP1
protein ubiquitination (GO:0016567)	0.362415	0.930473	0.588235	1	507	38	MYL6;RPL27;RPL37A;H3F3A;TUBA4A;RPS28;MATR3;GSS;ARHGDIB;RAB7A;RPL6;GLRX;PRMT1;MZB1;MRPS28;ACOT13;SQSTM1;TSTA3;DHX9;LMAN2;NAPRT;MTDH;CCAR2;TST;TGFBI;ALDOB;TFRC;UGDH;HNRNPR;ARPC5;HP;F2;QDPR;PSMA3;SERPINB3;PPP2R1A;G6PD;CDH1	MYL6;RPL27;RPL37A;H3F3A;TUBA4A;RPS28;MATR3;GSS;ARHGDIB;RAB7A;RPL6;GLRX;PRMT1;MZB1
regulation of mRNA stability (GO:0043488)	0.322308	0.876533	0.6	1	129	40	MYL6;TUBA4A;RPS28;MATR3;GSS;PSMB10;ARHGDIB;VCP;ALDH3A2;RPL6;PRMT1;DUSP23;CDC5L;MZB1;MRPS28;MYOF;UBE2V1;TSTA3;DHX9;LMAN2;NAPRT;MTDH;TGFBI;THY1;TFRC;HPX;CTSB;HEXB;UGDH;HNRNPR;ARPC5;KRT14;F2;PSMA3;RAB5A;RAB6A;SERPINB3;PPP2R1A;G6PD;CDH1	MYL6;TUBA4A;RPS28;MATR3;GSS;PSMB10;ARHGDIB;VCP;ALDH3A2;RPL6;PRMT1;DUSP23;CDC5L;MZB1
positive regulation of cytokine production (GO:0001819)	0.281817	0.85968	0.607843	1	221	16	RPS6;RPL19;RAB7A;COL12A1;RPL18;PAFAH1B3;ATP1B1;HPX;ITGA5;RPS17;KRT19;UQCRQ;A2M;CRYAB;TCP1;PRKCSH	RPS6;RPL19
protein homooligomerization (GO:0051260)	-0.289352	-0.905298	0.607843	1	191	28	YWHAZ;SEC61B;HNRNPF;PSMD4;HADHB;SUMO3;PRELP;PPT1;DPM3;EIF3A;DPYSL3;AKR1C1;SOD2;LTF;ITGA5;ALDH1A1;AK1;LMNB1;ATP6V1B2;IGHV1-2;HNRNPH3;COPB2;PSMB8;ATP5D;TPM1;DLAT;AKR1A1;GLUL	LMNB1;ATP6V1B2;IGHV1-2;HNRNPH3;COPB2;PSMB8;ATP5D;TPM1;DLAT;AKR1A1;GLUL
regulation of stem cell differentiation (GO:2000736)	0.358819	0.888222	0.611111	1	89	30	MYL6;TUBA4A;RPS28;MATR3;GSS;TALDO1;EIF2S3;ARHGDIB;ALDH3A2;RPL6;PRMT1;MZB1;MRPS28;EIF3I;TSTA3;DHX9;LMAN2;NAPRT;MTDH;TGFBI;TFRC;UGDH;HNRNPR;ARPC5;F2;PSMA3;SERPINB3;PPP2R1A;G6PD;CDH1	MYL6;TUBA4A;RPS28;MATR3;GSS;TALDO1;EIF2S3;ARHGDIB;ALDH3A2;RPL6;PRMT1;MZB1
epithelial cell differentiation (GO:0030855)	0.299841	0.913517	0.612245	1	97	25	RPS18;HSPE1;TFAM;RPL11;TPI1;DEFA1;SERPINF1;ATP5I;C11orf54;FAM129B;NUDC;PSME1;ALDOB;SLC4A1;FABP3;ARPC3;IGLV1-47;MYH10;RPL12;CLU;TACSTD2;RNASE2;DLAT;MGST1;APEH	RPS18;HSPE1;TFAM;RPL11;TPI1;DEFA1;SERPINF1
regulation of autophagy (GO:0010506)	0.312452	0.909976	0.613636	1	204	19	CAP1;HADHA;ADK;HIST1H2BD;COL12A1;PALLD;TXNDC5;THY1;A1BG;APOD;CD14;PFN1;GSN;ANXA2;A2M;KRT14;VDAC1;ATP5D;CLU	CAP1;HADHA;ADK;HIST1H2BD;COL12A1;PALLD
regulation of angiogenesis (GO:0045765)	0.310622	0.848112	0.618182	1	178	21	PPP1CA;PSMC6;SPTBN1;HADHA;NPEPPS;CCT4;GLOD4;AK3;MYO10;RCC2;THY1;CTSG;GSN;IGLV1-47;PLG;GLUD1;AZGP1;YWHAQ;FBN1;LAMP1;HNRNPL	PPP1CA;PSMC6;SPTBN1;HADHA;NPEPPS;CCT4;GLOD4;AK3;MYO10;RCC2
DNA metabolic process (GO:0006259)	0.312523	0.844305	0.62069	1	315	19	RPS6;TUBA4A;GARS;RAB7A;COL12A1;CDC5L;ACOT13;ERAP1;ECH1;PAFAH1B3;TST;ALDOB;RPS17;AHCYL1;LMNA;UQCRQ;HP;RAB5A;NME1	RPS6;TUBA4A;GARS;RAB7A;COL12A1;CDC5L;ACOT13;ERAP1
regulation of cell migration (GO:0030334)	0.264073	0.850097	0.630435	1	317	28	PPP1CA;PPP2CB;EEF1A1;RPL4;PRELP;KCTD12;ABHD14B;UFC1;SQSTM1;KRT17;AKR1C1;DPT;ILF3;TBR1;CAPNS1;ITGB2;CRP;FTH1;ENO1;FABP1;CUTA;PSMA7;CRYAB;RPS12;FBLN1;LAMP1;TROVE2;ITIH2	PPP1CA;PPP2CB
positive regulation of cellular process (GO:0048522)	0.270266	0.89082	0.634615	1	520	46	SNRPE;EIF4A1;SPCS3;CLTC;ARPC4;RPL21;ME1;TALDO1;ADK;SARS;GDI2;GGH;ARL8A;ABHD14B;UFC1;CHCHD3;SQSTM1;HNRNPD;PRDX4;MTAP;DPT;MFGE8;ILF3;PLD3;LRRC47;RNPS1;ANXA1;A1BG;RPN2;ATP1A1;ITGB2;C8G;CUTA;NIPSNAP2;DDX39A;IGHG4;KRT14;PGLS;GSR;RAB5A;HMGB1;CPS1;HSPA4;ATP5D;LAMP1;NID1	SNRPE;EIF4A1;SPCS3;CLTC;ARPC4;RPL21;ME1;TALDO1;ADK;SARS;GDI2
protein polyubiquitination (GO:0000209)	0.333694	0.817823	0.634615	1	284	29	MYL6;RPL27;TUBA4A;RPS28;MATR3;GSS;ARHGDIB;RPL6;PRMT1;MZB1;MRPS28;TSTA3;DHX9;LMAN2;NAPRT;MTDH;CCAR2;TST;TGFBI;TFRC;UGDH;HNRNPR;ARPC5;F2;PSMA3;SERPINB3;PPP2R1A;G6PD;CDH1	MYL6;RPL27;TUBA4A;RPS28;MATR3;GSS;ARHGDIB;RPL6;PRMT1;MZB1
proteolysis involved in cellular protein catabolic process (GO:0051603)	0.325893	0.830158	0.636364	1	94	27	TUBA4A;RPS28;MATR3;RPS9;DEFA1;RBMX;ARHGDIB;RPL6;PARK7;PRMT1;ACOT13;TSTA3;DHX9;LMAN2;NAPRT;MTDH;CD163;TFRC;GUSB;UGDH;ARPC5;HP;F2;SERPINB3;PPP2R1A;CDH1;VCAN	TUBA4A;RPS28;MATR3;RPS9;DEFA1;RBMX;ARHGDIB;RPL6;PARK7;PRMT1
positive regulation of apoptotic process (GO:0043065)	-0.274069	-0.886014	0.64	1	308	25	RAB14;TUBA4A;HADHB;COL12A1;CORO1B;MYO10;RCC2;SQSTM1;UGP2;RPN1;CRP;LRG1;EPHX1;ATP6V1G1;UQCRQ;IGHA1;HLA-DRA;FBLN1;DPP4;PFN2;ATP5D;HSPA5;HMGA1;TCP1;PRKCSH	FBLN1;DPP4;PFN2;ATP5D;HSPA5;HMGA1;TCP1;PRKCSH
regulation of intracellular signal transduction (GO:1902531)	0.304843	0.873381	0.641509	1	423	20	SPTBN1;TUBA4A;FASN;DLST;EIF3B;CORO1C;KRT17;PHF5A;DDB1;TBR1;THY1;CRP;EPRS;IGHG3;HLA-DRA;GSR;PGK1;ATP5A1;FKBP2;CBR1	SPTBN1;TUBA4A;FASN;DLST;EIF3B
negative regulation of programmed cell death (GO:0043069)	0.232744	0.865229	0.651163	1	409	50	PSMC6;RPL7A;EWSR1;TAGLN;TUBA4A;GNB2;YBX1;BLVRA;TMED10;RAB7A;C11orf54;GLIPR2;ARL8A;ERO1A;SNX12;UFC1;DPM3;UBE2V1;COTL1;AEBP1;THY1;RPLP0;HPX;VTN;CTSG;ITGA5;RPS17;APRT;KRT18;GSN;FABP1;DHX15;PSMA7;ARPC1B;IGHV3-23;IGHG4;HLA-DRA;CRYAB;PGK1;RAB5A;PFN2;PHB;CALR;PSMB5;LAMP1;PRPS2;HIST1H1B;TCP1;RCC1;AKR1A1	PSMC6;RPL7A;EWSR1;TAGLN;TUBA4A;GNB2;YBX1
positive regulation of protein ubiquitination involved in ubiquitin-dependent protein catabolic process (GO:2000060)	0.304476	0.749036	0.653846	1	88	28	MYL6;TUBA4A;RPS28;MATR3;GSS;ARHGDIB;RPL6;PRMT1;MZB1;MRPS28;TSTA3;DHX9;LMAN2;NAPRT;MTDH;TGFBI;TFRC;RPSA;UGDH;HNRNPR;ARPC5;CA1;F2;PSMA3;SERPINB3;PPP2R1A;G6PD;CDH1	MYL6;TUBA4A;RPS28;MATR3;GSS;ARHGDIB;RPL6;PRMT1;MZB1
protein modification by small protein removal (GO:0070646)	0.313157	0.819343	0.660377	1	262	36	MYL6;VBP1;FBLN2;TUBA4A;RPS28;MATR3;GSS;ARHGDIB;RPL6;PRMT1;MZB1;MRPS28;SELENBP1;TSTA3;DHX9;LMAN2;NAPRT;MTDH;TGFBI;TBR1;RPN2;TFRC;ANXA2;UGDH;HNRNPR;IGLL5;ARPC5;HP;F2;QDPR;PSMA3;VDAC1;SERPINB3;PPP2R1A;G6PD;CDH1	MYL6;VBP1;FBLN2;TUBA4A;RPS28;MATR3;GSS;ARHGDIB;RPL6;PRMT1;MZB1
protein deubiquitination (GO:0016579)	0.300572	0.830692	0.666667	1	258	36	MYL6;VBP1;FBLN2;TUBA4A;RPS28;MATR3;GSS;ARHGDIB;RPL6;PRMT1;MZB1;MRPS28;SELENBP1;TSTA3;DHX9;LMAN2;NAPRT;MTDH;TGFBI;TBR1;RPN2;TFRC;ANXA2;UGDH;HNRNPR;ARPC5;HP;F2;QDPR;PSMA3;VDAC1;PSMB6;SERPINB3;PPP2R1A;G6PD;CDH1	MYL6;VBP1;FBLN2;TUBA4A;RPS28;MATR3;GSS;ARHGDIB;RPL6;PRMT1;MZB1
negative regulation of endopeptidase activity (GO:0010951)	0.339073	0.810797	0.672414	1	84	15	GNB2;RPL32;RPL5;ST13;RCC2;LAMTOR1;AEBP1;ITGB2;ATP6V1G1;A2M;C3;LDHA;YWHAQ;SDHB;PRDX2	GNB2;RPL32;RPL5
SCF-dependent proteasomal ubiquitin-dependent protein catabolic process (GO:0031146)	0.315544	0.756503	0.673077	1	73	26	MYL6;TUBA4A;RPS28;MATR3;GSS;ARHGDIB;RPL6;PRMT1;MZB1;MRPS28;TSTA3;DHX9;LMAN2;NAPRT;MTDH;TGFBI;TFRC;UGDH;HNRNPR;ARPC5;F2;PSMA3;SERPINB3;PPP2R1A;G6PD;CDH1	MYL6;TUBA4A;RPS28;MATR3;GSS;ARHGDIB;RPL6;PRMT1;MZB1
negative regulation of G2/M transition of mitotic cell cycle (GO:0010972)	0.315544	0.756503	0.673077	1	63	26	MYL6;TUBA4A;RPS28;MATR3;GSS;ARHGDIB;RPL6;PRMT1;MZB1;MRPS28;TSTA3;DHX9;LMAN2;NAPRT;MTDH;TGFBI;TFRC;UGDH;HNRNPR;ARPC5;F2;PSMA3;SERPINB3;PPP2R1A;G6PD;CDH1	MYL6;TUBA4A;RPS28;MATR3;GSS;ARHGDIB;RPL6;PRMT1;MZB1
regulation of transcription from RNA polymerase II promoter in response to hypoxia (GO:0061418)	0.315544	0.756503	0.673077	1	79	26	MYL6;TUBA4A;RPS28;MATR3;GSS;ARHGDIB;RPL6;PRMT1;MZB1;MRPS28;TSTA3;DHX9;LMAN2;NAPRT;MTDH;TGFBI;TFRC;UGDH;HNRNPR;ARPC5;F2;PSMA3;SERPINB3;PPP2R1A;G6PD;CDH1	MYL6;TUBA4A;RPS28;MATR3;GSS;ARHGDIB;RPL6;PRMT1;MZB1
cellular protein metabolic process (GO:0044267)	0.242676	0.725554	0.677966	1	485	137	HNRNPK;RPS16;RPS14;RPS23;UBE2N;ABCE1;HSPG2;ALDH6A1;TUBA4A;RPS21;TAGLN2;TALDO1;DDOST;EIF2S3;CCT3;SRP9;HNRNPM;BLVRA;SUB1;MFAP2;PLTP;EIF6;TMED10;GDI2;KNTC1;CCT4;RAB7A;SSR4;ERP44;MAL2;FUBP1;PGM2;TBCB;AK3;SLC25A13;PSME2;SNX12;RUVBL1;SF3B6;MTCH2;DIABLO;TMOD3;TXNDC5;TBX2;ASAH1;TRA2A;HNRNPD;DYNC1H1;RBM39;AOX1;PRDX1;MFGE8;GPNMB;TP53I3;LAMTOR1;CAVIN1;PHF5A;AEBP1;EIF4H;PLEC;PTGES3;TST;SYPL1;SRSF7;FSCN1;DECR…	HNRNPK;RPS16;RPS14;RPS23;UBE2N;ABCE1;HSPG2;ALDH6A1;TUBA4A;RPS21;TAGLN2;TALDO1;DDOST;EIF2S3;CCT3;SRP9;HNRNPM;BLVRA;SUB1;MFAP2;PLTP;EIF6;TMED10;GDI2;KNTC1;CCT4;RAB7A;SSR4;ERP44;MAL2;FUBP1;PGM2;TBCB;AK3;SLC25A13;PSME2;SNX12;RUVBL1;SF3B6
negative regulation of cell cycle G2/M phase transition (GO:1902750)	0.303679	0.744476	0.685185	1	70	27	MYL6;TUBA4A;RPS28;MATR3;GSS;ARHGDIB;RPL6;PRMT1;MZB1;MRPS28;COPG1;TSTA3;DHX9;LMAN2;NAPRT;MTDH;TGFBI;TFRC;UGDH;HNRNPR;ARPC5;F2;PSMA3;SERPINB3;PPP2R1A;G6PD;CDH1	MYL6;TUBA4A;RPS28;MATR3;GSS;ARHGDIB;RPL6;PRMT1;MZB1;MRPS28;COPG1
proteasome-mediated ubiquitin-dependent protein catabolic process (GO:0043161)	0.28666	0.771425	0.686275	1	292	34	MYL6;TUBA4A;RPS28;MATR3;GSS;ARHGDIB;RPL6;PRMT1;MZB1;ERGIC1;SNX12;MRPS28;ACOT13;TSTA3;DHX9;LMAN2;NAPRT;MTDH;TGFBI;TFRC;RPSA;FABP1;HTRA2;UGDH;HNRNPR;ARPC5;HP;F2;PSMA3;VDAC1;SERPINB3;PPP2R1A;G6PD;CDH1	MYL6;TUBA4A;RPS28;MATR3;GSS;ARHGDIB;RPL6;PRMT1;MZB1;ERGIC1;SNX12;MRPS28;ACOT13
cellular response to tumor necrosis factor (GO:0071356)	0.292362	0.739083	0.690909	1	195	30	MYL6;TUBA4A;RPS28;MATR3;GSS;ARHGDIB;RPL6;PRMT1;MZB1;GLOD4;MRPS28;TSTA3;RPL18;DHX9;LMAN2;NAPRT;MTDH;TGFBI;TFRC;ENO2;UGDH;HNRNPR;UQCRQ;ARPC5;F2;PSMA3;SERPINB3;PPP2R1A;G6PD;CDH1	MYL6;TUBA4A;RPS28;MATR3;GSS;ARHGDIB;RPL6;PRMT1;MZB1;GLOD4;MRPS28
positive regulation of cellular protein metabolic process (GO:0032270)	0.277827	0.818451	0.690909	1	92	16	GNB1;ARPC4;PLTP;DUSP23;GGH;MYOF;HNRNPD;COLGALT1;HEXB;CREG1;IGHG3;KRT14;WARS;RAB5A;SHMT2;LAMP1	GNB1;ARPC4;PLTP;DUSP23;GGH;MYOF;HNRNPD;COLGALT1
NIK/NF-kappaB signaling (GO:0038061)	0.308075	0.74676	0.692308	1	81	28	MYL6;TUBA4A;RPS28;MATR3;GSS;ARHGDIB;RPL6;PRMT1;MZB1;MRPS28;TSTA3;DHX9;LMAN2;NAPRT;MTDH;TGFBI;TFRC;AKR1B10;UGDH;HNRNPR;IGLL5;ARPC5;F2;PSMA3;SERPINB3;PPP2R1A;G6PD;CDH1	MYL6;TUBA4A;RPS28;MATR3;GSS;ARHGDIB;RPL6;PRMT1;MZB1
anaphase-promoting complex-dependent catabolic process (GO:0031145)	0.313615	0.753679	0.692308	1	80	27	MYL6;TUBA4A;RPS28;MATR3;GSS;ARHGDIB;RPL6;PRMT1;MZB1;MRPS28;TSTA3;DHX9;LMAN2;NAPRT;MTDH;TGFBI;TFRC;RPSA;UGDH;HNRNPR;ARPC5;F2;PSMA3;SERPINB3;PPP2R1A;G6PD;CDH1	MYL6;TUBA4A;RPS28;MATR3;GSS;ARHGDIB;RPL6;PRMT1;MZB1
negative regulation of ubiquitin-protein ligase activity involved in mitotic cell cycle (GO:0051436)	0.313615	0.753679	0.692308	1	72	27	MYL6;TUBA4A;RPS28;MATR3;GSS;ARHGDIB;RPL6;PRMT1;MZB1;MRPS28;TSTA3;DHX9;LMAN2;NAPRT;MTDH;TGFBI;TFRC;RPSA;UGDH;HNRNPR;ARPC5;F2;PSMA3;SERPINB3;PPP2R1A;G6PD;CDH1	MYL6;TUBA4A;RPS28;MATR3;GSS;ARHGDIB;RPL6;PRMT1;MZB1
positive regulation of ubiquitin protein ligase activity (GO:1904668)	0.313615	0.753679	0.692308	1	83	27	MYL6;TUBA4A;RPS28;MATR3;GSS;ARHGDIB;RPL6;PRMT1;MZB1;MRPS28;TSTA3;DHX9;LMAN2;NAPRT;MTDH;TGFBI;TFRC;RPSA;UGDH;HNRNPR;ARPC5;F2;PSMA3;SERPINB3;PPP2R1A;G6PD;CDH1	MYL6;TUBA4A;RPS28;MATR3;GSS;ARHGDIB;RPL6;PRMT1;MZB1
positive regulation of ubiquitin-protein ligase activity involved in regulation of mitotic cell cycle transition (GO:0051437)	0.313615	0.753679	0.692308	1	77	27	MYL6;TUBA4A;RPS28;MATR3;GSS;ARHGDIB;RPL6;PRMT1;MZB1;MRPS28;TSTA3;DHX9;LMAN2;NAPRT;MTDH;TGFBI;TFRC;RPSA;UGDH;HNRNPR;ARPC5;F2;PSMA3;SERPINB3;PPP2R1A;G6PD;CDH1	MYL6;TUBA4A;RPS28;MATR3;GSS;ARHGDIB;RPL6;PRMT1;MZB1
regulation of ubiquitin-protein ligase activity involved in mitotic cell cycle (GO:0051439)	0.313615	0.753679	0.692308	1	73	27	MYL6;TUBA4A;RPS28;MATR3;GSS;ARHGDIB;RPL6;PRMT1;MZB1;MRPS28;TSTA3;DHX9;LMAN2;NAPRT;MTDH;TGFBI;TFRC;RPSA;UGDH;HNRNPR;ARPC5;F2;PSMA3;SERPINB3;PPP2R1A;G6PD;CDH1	MYL6;TUBA4A;RPS28;MATR3;GSS;ARHGDIB;RPL6;PRMT1;MZB1
tumor necrosis factor-mediated signaling pathway (GO:0033209)	0.312025	0.76622	0.692308	1	124	28	MYL6;TUBA4A;RPS28;MATR3;GSS;ARHGDIB;RPL6;PRMT1;MZB1;GLOD4;MRPS28;TSTA3;DHX9;LMAN2;NAPRT;MTDH;TGFBI;TFRC;ENO2;UGDH;HNRNPR;ARPC5;F2;PSMA3;SERPINB3;PPP2R1A;G6PD;CDH1	MYL6;TUBA4A;RPS28;MATR3;GSS;ARHGDIB;RPL6;PRMT1;MZB1;GLOD4;MRPS28
regulation of transcription from RNA polymerase II promoter in response to stress (GO:0043618)	0.310559	0.75277	0.698113	1	94	27	MYL6;TUBA4A;RPS28;MATR3;GSS;ARHGDIB;RPL6;PRMT1;MZB1;MRPS28;TSTA3;DHX9;LMAN2;NAPRT;MTDH;TGFBI;TFRC;HPX;UGDH;HNRNPR;ARPC5;F2;PSMA3;SERPINB3;PPP2R1A;G6PD;CDH1	MYL6;TUBA4A;RPS28;MATR3;GSS;ARHGDIB;RPL6;PRMT1;MZB1
positive regulation of programmed cell death (GO:0043068)	-0.260914	-0.837288	0.702128	1	258	22	RAB14;TUBA4A;HADHB;COL12A1;CORO1B;MYO10;RCC2;SQSTM1;UGP2;RPN1;CRP;LRG1;ATP6V1G1;IGHA1;HLA-DRA;FBLN1;PFN2;ATP5D;HSPA5;HMGA1;TCP1;PRKCSH	FBLN1;PFN2;ATP5D;HSPA5;HMGA1;TCP1;PRKCSH
actin filament organization (GO:0007015)	0.337411	0.811022	0.704545	1	121	23	DSTN;FASN;RPS27;PRELP;RPL14;SSR4;UFC1;FARSB;NAXE;MVP;LMNB2;KRT17;SRSF1;CRYBG2;PCK2;TBR1;CRP;PDXK;SRSF10;GSR;RPS12;OGN;PSMB8	DSTN;FASN;RPS27;PRELP;RPL14;SSR4;UFC1;FARSB;NAXE;MVP;LMNB2;KRT17;SRSF1;CRYBG2;PCK2
cellular response to interleukin-1 (GO:0071347)	0.278583	0.741791	0.709091	1	151	32	MYL6;TUBA4A;RPS28;MATR3;GSS;ARHGDIB;HNRNPF;RPL6;PRMT1;MZB1;FAM129B;MRPS28;TSTA3;DHX9;LMAN2;NAPRT;MTDH;CCAR2;TST;TGFBI;TFRC;UGDH;HNRNPR;ARPC5;HLA-DRA;F2;PSMA3;SERPINB3;PPP2R1A;G6PD;MTHFD1;CDH1	MYL6;TUBA4A;RPS28;MATR3;GSS;ARHGDIB;HNRNPF;RPL6;PRMT1;MZB1;FAM129B;MRPS28
negative regulation of canonical Wnt signaling pathway (GO:0090090)	0.297501	0.723503	0.711538	1	149	28	MYL6;TUBA4A;RPS28;MATR3;GSS;ARHGDIB;RPL6;PRMT1;MZB1;MRPS28;TSTA3;DHX9;LMAN2;TP53I3;NAPRT;MTDH;TGFBI;TFRC;UGDH;HNRNPR;ARPC2;ARPC5;F2;PSMA3;SERPINB3;PPP2R1A;G6PD;CDH1	MYL6;TUBA4A;RPS28;MATR3;GSS;ARHGDIB;RPL6;PRMT1;MZB1
ubiquitin-dependent protein catabolic process (GO:0006511)	0.2955	0.761632	0.714286	1	342	34	MYL6;H3F3A;TUBA4A;RPS28;MATR3;GSS;ARHGDIB;RPL6;PRMT1;MZB1;FAM129B;MRPS28;ACOT13;TSTA3;DHX9;LMAN2;NAPRT;MTDH;TGFBI;TFRC;RPSA;HTRA2;UGDH;HNRNPR;ARPC5;HLA-DRA;HP;F2;PSMA3;VDAC1;SERPINB3;PPP2R1A;G6PD;CDH1	MYL6;H3F3A;TUBA4A;RPS28;MATR3;GSS;ARHGDIB;RPL6;PRMT1;MZB1;FAM129B;MRPS28;ACOT13
Golgi vesicle transport (GO:0048193)	0.273277	0.849624	0.716981	1	272	33	ATP6V0D1;HBB;FAU;RPS9;IDH2;RBMX;TUFM;ALDH7A1;HNRNPA3;MYDGF;ERO1A;RNPEP;RAB18;TUBB3;TARDBP;EYS;LAMTOR1;PLBD1;DCXR;ALB;HSP90AA1;HIST1H2BJ;TPD52L2;H2AFY;AIFM1;ACP1;HMGB2;SFPQ;LAP3;ECHS1;HIST1H2AG;POTEI;FAH	ATP6V0D1;HBB;FAU;RPS9;IDH2;RBMX;TUFM;ALDH7A1;HNRNPA3
cellular response to hypoxia (GO:0071456)	0.299011	0.815776	0.72	1	133	34	MYL6;RPS3A;RPL27;TUBA4A;RPS28;MATR3;GSS;ARHGDIB;RPL6;PRMT1;MZB1;ABHD14B;MRPS28;TSTA3;DHX9;LMAN2;PTGR1;NAPRT;MTDH;TGFBI;TFRC;UGDH;HNRNPR;ARPC5;IGLV1-47;LSM8;F2;PSMA3;SFN;SERPINB3;PPP2R1A;G6PD;CDH1;HIST1H1B	MYL6;RPS3A;RPL27;TUBA4A;RPS28;MATR3;GSS;ARHGDIB;RPL6;PRMT1;MZB1;ABHD14B
ribosomal small subunit biogenesis (GO:0042274)	0.31571	0.640535	0.722222	1	45	16	RPS16;CMBL;RUVBL1;SF3B6;TMOD3;RBM39;GPNMB;DECR1;KRT2;ANXA1;FGB;LRG1;ANXA6;RAB5A;CSRP1;SHMT2	RPS16
regulation of I-kappaB kinase/NF-kappaB signaling (GO:0043122)	0.309539	0.805139	0.723404	1	205	17	TUBA4A;GLOD4;UFC1;KRT17;KPNB1;PLBD1;AEBP1;CCAR2;POSTN;TST;TBR1;THY1;KRT18;GSN;HLA-DRA;CFB;ECHS1	TUBA4A;GLOD4;UFC1;KRT17;KPNB1;PLBD1;AEBP1;CCAR2;POSTN;TST;TBR1;THY1
sulfur compound biosynthetic process (GO:0044272)	-0.28828	-0.778371	0.723404	1	123	17	UBE2M;ATP5O;HADHA;FUBP1;2021-09-09 00:00:00;TSTD1;EIF3A;SLC25A5;GC;KRT18;IGHV1-69D;STIP1;TKT;TACSTD2;SETSIP;DSP;RPL17	STIP1;TKT;TACSTD2;SETSIP;DSP;RPL17
cytoplasmic translation (GO:0002181)	0.349639	0.753822	0.727273	1	55	37	RPS20;ALDH6A1;DDOST;SRP9;BLVRA;SUB1;PLTP;EIF6;KNTC1;ERP44;MAL2;TBCB;RUVBL1;SF3B6;ASAH1;AOX1;PRDX1;PHF5A;PTGES3;SYPL1;SRSF7;FSCN1;LAMB1;RHOC;ITGB1;LDHB;CA3;PSMD3;KRT86;CALU;TBCA;UQCRQ;EEF1B2;ITGA3;STOM;HSPD1;COL6A1	RPS20;ALDH6A1;DDOST;SRP9;BLVRA;SUB1;PLTP;EIF6;KNTC1;ERP44;MAL2;TBCB;RUVBL1;SF3B6
proteasomal protein catabolic process (GO:0010498)	0.269791	0.690648	0.735849	1	238	31	MYL6;TUBA4A;RPS28;MATR3;GSS;ARHGDIB;RPL6;PRMT1;MZB1;MRPS28;ACOT13;TSTA3;DHX9;LMAN2;NAPRT;MTDH;TGFBI;TFRC;RPSA;HTRA2;UGDH;HNRNPR;ARPC5;HP;F2;PSMA3;VDAC1;SERPINB3;PPP2R1A;G6PD;CDH1	MYL6;TUBA4A;RPS28;MATR3;GSS;ARHGDIB;RPL6;PRMT1;MZB1
gene expression (GO:0010467)	0.296385	0.748985	0.736842	1	412	113	RPS16;YWHAE;RPL23;HBA1;ALDH6A1;TUBA4A;GRB2;RAC1;YBX1;RPS5;QARS;TAGLN2;DDOST;CCT3;SRP9;HNRNPM;BLVRA;SUB1;MFAP2;PLTP;ATP5I;EIF6;GDI2;KNTC1;CCT4;ALDH3A2;ERP44;MAL2;PGM2;TBCB;AK3;EPDR1;RUVBL1;SF3B6;EMILIN1;TMOD3;MAT2B;TXNDC5;ASAH1;TRA2A;HNRNPD;NID2;DYNC1H1;RBM39;AOX1;PRDX1;RPL18;MFGE8;GPNMB;CAVIN1;PHF5A;FERMT3;UGP2;PCBP1;PLEC;PTGES3;RNPS1;SF3B3;TSN;SYPL1;SRSF7;FSCN1;DECR1;KRT2;IGKV2-28;ANXA1;HRG;RPN2…	RPS16;YWHAE;RPL23;HBA1;ALDH6A1;TUBA4A;GRB2;RAC1;YBX1;RPS5;QARS;TAGLN2;DDOST;CCT3;SRP9;HNRNPM;BLVRA;SUB1;MFAP2;PLTP;ATP5I;EIF6;GDI2;KNTC1;CCT4;ALDH3A2;ERP44;MAL2;PGM2;TBCB;AK3;EPDR1;RUVBL1;SF3B6;EMILIN1;TMOD3;MAT2B;TXNDC5;ASAH1;TRA2A;HNRNPD;NID2;DYNC1H1;RBM39;AOX1;PRDX1;RPL18;MFGE8;GPNMB;CAVIN1;PHF5A;FERMT3;UGP2;PCBP1;PLEC;PTGES3;RNPS1;SF3B3;TSN;SYPL1;SRSF7;FSCN1;DECR1;KRT2;IGKV2-28;ANXA1;HRG
viral process (GO:0016032)	0.255028	0.605895	0.745455	1	221	89	RPS16;ALDH6A1;TUBA4A;RPL28;ALDH9A1;DDOST;CCT3;ALDH7A1;SRP9;HNRNPM;BLVRA;SUB1;PLTP;EIF6;GDI2;KNTC1;ERP44;VAT1;MAL2;PGM2;TBCB;RUVBL1;SF3B6;TMOD3;RRBP1;GRHPR;SELENBP1;ASAH1;TRA2A;HNRNPD;DYNC1H1;RBM39;COLGALT1;AOX1;PRDX1;MFGE8;GPNMB;TP53I3;CAVIN1;PHF5A;ALYREF;PLEC;PTGES3;SYPL1;SRSF7;FSCN1;DECR1;KRT2;ANXA1;FGB;CRP;LRG1;ORM1;TTR;LAMB1;ANXA6;RHOC;ITGB1;LDHB;CTSD;CA3;PSMD3;TXNL1;HTRA2;KRT86;CALU;TBCA;LMN…	RPS16;ALDH6A1;TUBA4A;RPL28;ALDH9A1;DDOST;CCT3;ALDH7A1;SRP9;HNRNPM;BLVRA;SUB1;PLTP;EIF6;GDI2;KNTC1;ERP44;VAT1;MAL2;PGM2;TBCB;RUVBL1;SF3B6;TMOD3;RRBP1;GRHPR;SELENBP1;ASAH1;TRA2A;HNRNPD;DYNC1H1;RBM39;COLGALT1;AOX1;PRDX1;MFGE8;GPNMB;TP53I3;CAVIN1;PHF5A;ALYREF;PLEC;PTGES3;SYPL1;SRSF7;FSCN1;DECR1;KRT2;ANXA1
ribonucleoprotein complex assembly (GO:0022618)	0.268527	0.675679	0.75	1	157	41	RPS16;RPS20;HBB;GNB1;SERPINH1;SERPINB9;BOLA2;VAT1;PCYOX1;LSM7;RUVBL1;MUC5B;TMOD3;ERAP1;MAT2B;ASAH1;PRDX4;RPL18;GPNMB;CAVIN1;PHF5A;PCBP1;PTGES3;SF3B3;DECR1;KRT2;ANXA1;TTR;ANXA6;NPM1;NACA;CREG1;CST3;IGHG3;RAB5A;CSRP1;SHMT2;CALR;IL1R2;COL6A1;CBR1	RPS16;RPS20;HBB;GNB1;SERPINH1;SERPINB9;BOLA2;VAT1;PCYOX1;LSM7;RUVBL1;MUC5B;TMOD3;ERAP1;MAT2B;ASAH1;PRDX4;RPL18;GPNMB;CAVIN1;PHF5A;PCBP1;PTGES3;SF3B3;DECR1;KRT2;ANXA1
peptide biosynthetic process (GO:0043043)	0.240572	0.572052	0.754386	1	175	83	RPS16;ALDH6A1;TUBA4A;TAGLN2;DDOST;CCT3;SRP9;HNRNPM;BLVRA;SUB1;MFAP2;PLTP;EIF6;GDI2;KNTC1;CCT4;ERP44;MAL2;PGM2;TBCB;AK3;RUVBL1;SF3B6;TMOD3;TXNDC5;ASAH1;TRA2A;HNRNPD;DYNC1H1;RBM39;AOX1;PRDX1;MFGE8;GPNMB;CAVIN1;PHF5A;PLEC;PTGES3;SYPL1;SRSF7;FSCN1;DECR1;KRT2;ANXA1;HRG;FGB;LRG1;AMBP;TTR;LAMB1;ANXA6;RHOC;ITGB1;LDHB;CTSD;CA3;PSMD3;TXNL1;KRT86;CALU;TBCA;IGKV3D-11;AGRN;UQCRQ;LAMA5;CST3;IGHG3;KRT14;LYPLA2;…	RPS16;ALDH6A1;TUBA4A;TAGLN2;DDOST;CCT3;SRP9;HNRNPM;BLVRA;SUB1;MFAP2;PLTP;EIF6;GDI2;KNTC1;CCT4;ERP44;MAL2;PGM2;TBCB;AK3;RUVBL1;SF3B6;TMOD3;TXNDC5;ASAH1;TRA2A;HNRNPD;DYNC1H1;RBM39;AOX1;PRDX1;MFGE8;GPNMB;CAVIN1;PHF5A;PLEC;PTGES3;SYPL1;SRSF7;FSCN1;DECR1;KRT2;ANXA1;HRG
ncRNA processing (GO:0034470)	0.249267	0.580795	0.758621	1	228	79	RPS16;ALDH6A1;TUBA4A;RPS5;DDOST;CCT3;SRP9;HNRNPM;BLVRA;SUB1;PLTP;EIF6;GDI2;KNTC1;ERP44;MAL2;PGM2;TBCB;AK3;RUVBL1;SF3B6;TMOD3;ASAH1;TRA2A;HNRNPD;DYNC1H1;RBM39;COL14A1;AOX1;PRDX1;MFGE8;GPNMB;CAVIN1;PHF5A;PLEC;PTGES3;SYPL1;SRSF7;FSCN1;DECR1;KRT2;ANXA1;FGB;LRG1;TTR;LAMB1;ANXA6;RHOC;ITGB1;LDHB;CTSD;CA3;PSMD3;TXNL1;AKR7A2;KRT86;CALU;TBCA;IGKV3D-11;LEUTX;AGRN;UQCRQ;LAMA5;CST3;IGHG3;LYPLA2;MT-CO2;EEF1B2;…	RPS16;ALDH6A1;TUBA4A;RPS5;DDOST;CCT3;SRP9;HNRNPM;BLVRA;SUB1;PLTP;EIF6;GDI2;KNTC1;ERP44;MAL2;PGM2;TBCB;AK3;RUVBL1;SF3B6;TMOD3;ASAH1;TRA2A;HNRNPD;DYNC1H1;RBM39;COL14A1;AOX1;PRDX1;MFGE8;GPNMB;CAVIN1;PHF5A;PLEC;PTGES3;SYPL1;SRSF7;FSCN1;DECR1;KRT2;ANXA1
epithelium development (GO:0060429)	0.243326	0.759502	0.761905	1	116	26	HSPE1;TFAM;CLTC;RPL11;TPI1;DEFA1;ATP5I;C11orf54;KCTD12;FAM129B;GLOD4;PSME1;ALDOB;FUCA1;FABP3;DDX39A;ARPC3;IGLV1-47;MYH10;RPL12;CLU;TACSTD2;TROVE2;DLAT;MGST1;APEH	HSPE1;TFAM;CLTC;RPL11;TPI1;DEFA1;ATP5I;C11orf54;KCTD12;FAM129B;GLOD4
transmembrane transport (GO:0055085)	0.252916	0.719581	0.763636	1	379	39	MYL6;CAP1;TUBA4A;RPS28;MATR3;GSS;ARHGDIB;RPL6;PRMT1;MZB1;MRPS28;TSTA3;DHX9;LMAN2;NAPRT;MTDH;TGFBI;APOD;C9;TFRC;SLPI;UQCRH;CD14;PFN1;UGDH;HNRNPR;SNRPGP15;NACA;ARPC5;HP;F2;PSMA3;COMT;HNRNPH3;SERPINB3;PPP2R1A;G6PD;CDH1;ESD	MYL6;CAP1;TUBA4A;RPS28;MATR3;GSS;ARHGDIB;RPL6;PRMT1;MZB1
DNA-templated transcription, termination (GO:0006353)	0.280797	0.634543	0.767857	1	107	16	DCD;RAC1;SERPINH1;SERPINB9;LSM7;MAT2B;FERMT3;UGP2;PCBP1;TSN;IGKV2-28;GPI;NPM1;COL4A1;IL1R2;CBR1	DCD;RAC1;SERPINH1;SERPINB9;LSM7;MAT2B;FERMT3;UGP2;PCBP1;TSN;IGKV2-28
ER to Golgi vesicle-mediated transport (GO:0006888)	0.266177	0.81306	0.769231	1	181	29	ATP6V0D1;HBB;RPS9;IDH2;RBMX;TUFM;ALDH7A1;HNRNPA3;MYDGF;ERO1A;RNPEP;RAB18;TUBB3;LAMTOR1;PLBD1;DCXR;HSP90AA1;HIST1H2BJ;TPD52L2;H2AFY;AIFM1;ACP1;HMGB2;SFPQ;LAP3;ECHS1;HIST1H2AG;POTEI;FAH	ATP6V0D1;HBB;RPS9;IDH2;RBMX;TUFM;ALDH7A1;HNRNPA3;MYDGF;ERO1A;RNPEP
positive regulation of Wnt signaling pathway (GO:0030177)	0.27634	0.707257	0.769231	1	141	30	MYL6;TUBA4A;RPS28;MATR3;GSS;ARHGDIB;RPL6;PRMT1;CORO1B;MZB1;MRPS28;TSTA3;DHX9;LMAN2;NAPRT;MTDH;TGFBI;TFRC;ANXA2;UGDH;HNRNPR;ARPC5;HP;F2;PSMA3;SERPINB3;PPP2R1A;G6PD;CDH1;ITIH2	MYL6;TUBA4A;RPS28;MATR3;GSS;ARHGDIB;RPL6;PRMT1;CORO1B;MZB1
positive regulation of canonical Wnt signaling pathway (GO:0090263)	0.27634	0.707257	0.769231	1	114	30	MYL6;TUBA4A;RPS28;MATR3;GSS;ARHGDIB;RPL6;PRMT1;CORO1B;MZB1;MRPS28;TSTA3;DHX9;LMAN2;NAPRT;MTDH;TGFBI;TFRC;ANXA2;UGDH;HNRNPR;ARPC5;HP;F2;PSMA3;SERPINB3;PPP2R1A;G6PD;CDH1;ITIH2	MYL6;TUBA4A;RPS28;MATR3;GSS;ARHGDIB;RPL6;PRMT1;CORO1B;MZB1
muscle contraction (GO:0006936)	0.262489	0.673811	0.770833	1	138	18	DSTN;ACTG1;ACTC1;ETFB;TMEM109;DUSP23;KCTD12;NAXE;FERMT3;CRYBG2;PCK2;SEC23A;CS;PDXK;RPS12;PSMB8;XRCC5;AKR1A1	DSTN;ACTG1;ACTC1;ETFB;TMEM109;DUSP23;KCTD12
positive regulation of cellular biosynthetic process (GO:0031328)	0.262145	0.816407	0.773585	1	160	24	SNRPE;GNB1;RPL21;PLTP;SARS;DUSP23;MYOF;HNRNPD;PRDX4;COLGALT1;RPL18;NONO;ALDOB;SLPI;RPS17;HEXB;CREG1;IGHG3;CA1;WARS;RAB5A;SHMT2;LAMP1;LTA4H	SNRPE;GNB1;RPL21;PLTP;SARS;DUSP23;MYOF;HNRNPD;PRDX4;COLGALT1;RPL18
nuclear-transcribed mRNA catabolic process (GO:0000956)	0.266451	0.614735	0.775862	1	175	81	RPS16;SNRPD1;ALDH6A1;TUBA4A;DDOST;STAT1;CCT3;SRP9;HNRNPM;BLVRA;COPA;SUB1;PLTP;EIF6;GDI2;KNTC1;ERP44;MAL2;PGM2;TBCB;RUVBL1;SF3B6;TMOD3;ASAH1;TRA2A;HNRNPD;DYNC1H1;RBM39;AOX1;PRDX1;MFGE8;GPNMB;CAVIN1;PHF5A;UGP2;PLEC;PTGES3;DPYSL2;SYPL1;SRSF7;FSCN1;DECR1;KRT2;ANXA1;HLA-A;FGB;LRG1;TTR;LAMB1;ANXA6;RHOC;CTSB;ITGB1;LDHB;CTSD;CA3;PSMD3;TXNL1;KRT86;CALU;TBCA;IGKV3D-11;AGRN;UQCRQ;LAMA5;CST3;IGHG3;KRT14;LYPL…	RPS16;SNRPD1;ALDH6A1;TUBA4A;DDOST;STAT1;CCT3;SRP9;HNRNPM;BLVRA;COPA;SUB1;PLTP;EIF6;GDI2;KNTC1;ERP44;MAL2;PGM2;TBCB;RUVBL1;SF3B6;TMOD3;ASAH1;TRA2A;HNRNPD;DYNC1H1;RBM39;AOX1;PRDX1;MFGE8;GPNMB;CAVIN1;PHF5A;UGP2;PLEC;PTGES3;DPYSL2;SYPL1;SRSF7;FSCN1;DECR1;KRT2;ANXA1
nuclear-transcribed mRNA catabolic process, nonsense-mediated decay (GO:0000184)	0.251453	0.570933	0.775862	1	113	78	RPS16;SNRPD1;ALDH6A1;TUBA4A;DDOST;CCT3;SRP9;HNRNPM;BLVRA;SUB1;PLTP;EIF6;GDI2;KNTC1;ERP44;MAL2;PGM2;TBCB;RUVBL1;SF3B6;TMOD3;ASAH1;TRA2A;HNRNPD;DYNC1H1;RBM39;AOX1;PRDX1;MFGE8;GPNMB;CAVIN1;PHF5A;UGP2;PLEC;PTGES3;SYPL1;SRSF7;FSCN1;DECR1;KRT2;ANXA1;HLA-A;FGB;LRG1;TTR;LAMB1;ANXA6;RHOC;CTSB;ITGB1;LDHB;CTSD;CA3;PSMD3;TXNL1;KRT86;CALU;TBCA;IGKV3D-11;AGRN;UQCRQ;LAMA5;CST3;IGHG3;KRT14;LYPLA2;EEF1B2;PSMA4;IT…	RPS16;SNRPD1;ALDH6A1;TUBA4A;DDOST;CCT3;SRP9;HNRNPM;BLVRA;SUB1;PLTP;EIF6;GDI2;KNTC1;ERP44;MAL2;PGM2;TBCB;RUVBL1;SF3B6;TMOD3;ASAH1;TRA2A;HNRNPD;DYNC1H1;RBM39;AOX1;PRDX1;MFGE8;GPNMB;CAVIN1;PHF5A;UGP2;PLEC;PTGES3;SYPL1;SRSF7;FSCN1;DECR1;KRT2;ANXA1
interleukin-1-mediated signaling pathway (GO:0070498)	0.259329	0.68165	0.781818	1	96	31	MYL6;TUBA4A;RPS28;MATR3;GSS;ARHGDIB;RPL6;PRMT1;MZB1;FAM129B;MRPS28;TSTA3;DHX9;LMAN2;NAPRT;MTDH;CCAR2;TST;TGFBI;TFRC;UGDH;HNRNPR;ARPC5;HLA-DRA;F2;PSMA3;SERPINB3;PPP2R1A;G6PD;MTHFD1;CDH1	MYL6;TUBA4A;RPS28;MATR3;GSS;ARHGDIB;RPL6;PRMT1;MZB1;FAM129B;MRPS28
protein oligomerization (GO:0051259)	0.254754	0.814131	0.781818	1	218	26	SNRPE;SPCS3;FKBP4;YWHAZ;HNRNPF;HADHB;PRELP;DPM3;SPTAN1;EFTUD2;ANXA1;SOD2;RPN2;GC;LTF;GPX1;KRT6A;AK1;RAB5A;HNRNPH3;PSMB6;TPM1;DLAT;RPL7;PGAM1;AKR1A1	SNRPE;SPCS3;FKBP4;YWHAZ;HNRNPF;HADHB;PRELP
regulation of cellular amine metabolic process (GO:0033238)	0.264848	0.658132	0.781818	1	52	26	MYL6;RPS28;MATR3;GSS;ARHGDIB;RPL6;PRMT1;MZB1;MRPS28;TSTA3;DHX9;LMAN2;NAPRT;MTDH;TGFBI;TFRC;UGDH;HNRNPR;ARPC5;F2;PSMA3;TARS;SERPINB3;PPP2R1A;G6PD;CDH1	MYL6;RPS28;MATR3;GSS;ARHGDIB;RPL6;PRMT1;MZB1
regulation of cellular amino acid metabolic process (GO:0006521)	0.264848	0.658132	0.781818	1	52	26	MYL6;RPS28;MATR3;GSS;ARHGDIB;RPL6;PRMT1;MZB1;MRPS28;TSTA3;DHX9;LMAN2;NAPRT;MTDH;TGFBI;TFRC;UGDH;HNRNPR;ARPC5;F2;PSMA3;TARS;SERPINB3;PPP2R1A;G6PD;CDH1	MYL6;RPS28;MATR3;GSS;ARHGDIB;RPL6;PRMT1;MZB1
regulation of cellular ketone metabolic process (GO:0010565)	0.264848	0.658132	0.781818	1	62	26	MYL6;RPS28;MATR3;GSS;ARHGDIB;RPL6;PRMT1;MZB1;MRPS28;TSTA3;DHX9;LMAN2;NAPRT;MTDH;TGFBI;TFRC;UGDH;HNRNPR;ARPC5;F2;PSMA3;TARS;SERPINB3;PPP2R1A;G6PD;CDH1	MYL6;RPS28;MATR3;GSS;ARHGDIB;RPL6;PRMT1;MZB1
rRNA metabolic process (GO:0016072)	0.254642	0.568687	0.785714	1	201	77	RPS16;DCD;ALDH6A1;TUBA4A;DDOST;CCT3;SRP9;HNRNPM;BLVRA;SUB1;PLTP;EIF6;GDI2;KNTC1;ERP44;MAL2;PGM2;TBCB;RUVBL1;SF3B6;TMOD3;ASAH1;TRA2A;HNRNPD;DYNC1H1;RBM39;COL14A1;AOX1;PRDX1;MFGE8;GPNMB;CAVIN1;PHF5A;PLEC;PTGES3;SYPL1;SRSF7;FSCN1;DECR1;KRT2;ANXA1;FGB;LRG1;TTR;LAMB1;ANXA6;RHOC;ITGB1;LDHB;CTSD;CA3;PSMD3;TXNL1;AKR7A2;KRT86;CALU;TBCA;IGKV3D-11;LEUTX;AGRN;UQCRQ;LAMA5;CST3;IGHG3;LYPLA2;EEF1B2;PSMA4;ITGA3;…	RPS16;DCD;ALDH6A1;TUBA4A;DDOST;CCT3;SRP9;HNRNPM;BLVRA;SUB1;PLTP;EIF6;GDI2;KNTC1;ERP44;MAL2;PGM2;TBCB;RUVBL1;SF3B6;TMOD3;ASAH1;TRA2A;HNRNPD;DYNC1H1;RBM39;COL14A1;AOX1;PRDX1;MFGE8;GPNMB;CAVIN1;PHF5A;PLEC;PTGES3;SYPL1;SRSF7;FSCN1;DECR1;KRT2;ANXA1
response to endoplasmic reticulum stress (GO:0034976)	0.260612	0.660543	0.785714	1	107	17	EWSR1;PGM1;HADHB;ACY1;SLC25A13;NUDT5;SNX12;MTCH2;FN1;FABP1;SNRPGP15;HP;COMT;SFN;EEF1D;LAMP1;HMGA1	EWSR1;PGM1;HADHB;ACY1;SLC25A13;NUDT5;SNX12;MTCH2
negative regulation of Wnt signaling pathway (GO:0030178)	0.28162	0.688854	0.788462	1	175	30	MYL6;TUBA4A;RPS28;MATR3;GSS;ARHGDIB;RPL6;PRMT1;MZB1;MRPS28;SQSTM1;TSTA3;DHX9;LMAN2;TP53I3;NAPRT;MTDH;TGFBI;ATP1A1;TFRC;UGDH;HNRNPR;ARPC2;ARPC5;F2;PSMA3;SERPINB3;PPP2R1A;G6PD;CDH1	MYL6;TUBA4A;RPS28;MATR3;GSS;ARHGDIB;RPL6;PRMT1;MZB1;MRPS28;SQSTM1;TSTA3;DHX9;LMAN2;TP53I3;NAPRT;MTDH
proteasomal ubiquitin-independent protein catabolic process (GO:0010499)	0.254992	0.577518	0.789474	1	25	17	RPS28;MATR3;ARHGDIB;RPL6;PRMT1;TSTA3;DHX9;LMAN2;NAPRT;MTDH;TFRC;UGDH;ARPC5;F2;SERPINB3;PPP2R1A;CDH1	RPS28;MATR3;ARHGDIB;RPL6;PRMT1
rRNA processing (GO:0006364)	0.243446	0.548774	0.789474	1	203	78	RPS16;ALDH6A1;TUBA4A;DDOST;CCT3;SRP9;HNRNPM;BLVRA;SUB1;PLTP;EIF6;GDI2;KNTC1;ERP44;MAL2;CMBL;PGM2;TBCB;RUVBL1;SF3B6;TMOD3;ASAH1;TRA2A;HNRNPD;DYNC1H1;RBM39;COL14A1;AOX1;PRDX1;MFGE8;GPNMB;CAVIN1;PHF5A;PLEC;PTGES3;SYPL1;SRSF7;FSCN1;DECR1;KRT2;ANXA1;FGB;LRG1;TTR;LAMB1;ANXA6;RHOC;ITGB1;LDHB;CTSD;CA3;PSMD3;TXNL1;AKR7A2;KRT86;CALU;TBCA;IGKV3D-11;LEUTX;AGRN;UQCRQ;LAMA5;CREG1;CST3;IGHG3;LYPLA2;EEF1B2;PSMA4…	RPS16;ALDH6A1;TUBA4A;DDOST;CCT3;SRP9;HNRNPM;BLVRA;SUB1;PLTP;EIF6;GDI2;KNTC1;ERP44;MAL2;CMBL;PGM2;TBCB;RUVBL1;SF3B6;TMOD3;ASAH1;TRA2A;HNRNPD;DYNC1H1;RBM39;COL14A1;AOX1;PRDX1;MFGE8;GPNMB;CAVIN1;PHF5A;PLEC;PTGES3;SYPL1;SRSF7;FSCN1;DECR1;KRT2;ANXA1
viral transcription (GO:0019083)	0.247523	0.546501	0.789474	1	114	74	RPS16;ALDH6A1;TUBA4A;DDOST;CCT3;SRP9;HNRNPM;BLVRA;SUB1;PLTP;EIF6;GDI2;KNTC1;ERP44;MAL2;PGM2;TBCB;RUVBL1;SF3B6;TMOD3;ASAH1;TRA2A;HNRNPD;DYNC1H1;RBM39;AOX1;PRDX1;RPL18;MFGE8;GPNMB;CAVIN1;PHF5A;PLEC;PTGES3;SYPL1;SRSF7;FSCN1;DECR1;KRT2;ANXA1;FGB;LRG1;TTR;LAMB1;ANXA6;RHOC;ITGB1;LDHB;CTSD;CA3;PSMD3;TXNL1;KRT86;CALU;TBCA;IGKV3D-11;AGRN;UQCRQ;LAMA5;CST3;IGHG3;LYPLA2;EEF1B2;PSMA4;ITGA3;RPL13;STOM;PSMB1;CS…	RPS16;ALDH6A1;TUBA4A;DDOST;CCT3;SRP9;HNRNPM;BLVRA;SUB1;PLTP;EIF6;GDI2;KNTC1;ERP44;MAL2;PGM2;TBCB;RUVBL1;SF3B6;TMOD3;ASAH1;TRA2A;HNRNPD;DYNC1H1;RBM39;AOX1;PRDX1;RPL18;MFGE8;GPNMB;CAVIN1;PHF5A;PLEC;PTGES3;SYPL1;SRSF7;FSCN1;DECR1;KRT2;ANXA1
positive regulation of macromolecule metabolic process (GO:0010604)	0.239954	0.734566	0.792453	1	277	26	GNB2;ACTG1;ARPC4;CCT4;SSR4;GGH;CNDP2;SF3B6;UGGT1;H2AFY2;NAXE;PHF5A;RPN2;APOB;HPX;VTN;RPS17;AHCYL1;UQCRQ;ASS1;IGHG3;CA1;ATP5A1;HMGB1;HSPA4;NID1	GNB2;ACTG1;ARPC4;CCT4;SSR4;GGH;CNDP2;SF3B6;UGGT1;H2AFY2;NAXE
regulation of canonical Wnt signaling pathway (GO:0060828)	0.275085	0.725221	0.792453	1	214	33	MYL6;TUBA4A;RPS28;MATR3;GSS;ARHGDIB;RPL6;PRMT1;CORO1B;MZB1;DDX1;MRPS28;TSTA3;DHX9;LMAN2;TP53I3;NAPRT;MTDH;TGFBI;TFRC;ANXA2;UGDH;HNRNPR;ARPC2;ARPC5;HP;F2;PSMA3;SERPINB3;PPP2R1A;G6PD;CDH1;ITIH2	MYL6;TUBA4A;RPS28;MATR3;GSS;ARHGDIB;RPL6;PRMT1;CORO1B;MZB1;DDX1
positive regulation of hydrolase activity (GO:0051345)	-0.286088	-0.773864	0.795918	1	173	19	RPL4;STOML2;MYO10;SQSTM1;KRT17;TBR1;SLPI;UQCRH;EPHX1;AHCYL1;PRMT5;UQCRQ;HP;RPS12;HNRNPA2B1;FBLN1;RPL22;XRCC5;KRT5	HP;RPS12;HNRNPA2B1;FBLN1;RPL22;XRCC5;KRT5
extracellular matrix organization (GO:0030198)	-0.241631	-0.654329	0.804878	1	230	57	RPS18;LSM6;UBE2N;CCT2;RPL31;TRA2B;YWHAZ;RPL5;RPL35;RPS27;HADHA;ADK;GLIPR2;FUBP1;CORO1C;MCCC2;MYO10;DPP3;TSTD1;PABPN1;CD163;2021-09-02 00:00:00;ELAVL1;A1BG;FGG;C1QA;TF;FTH1;TPM2;GUSB;VIM;ANXA5;TRAPPC3;PSMA7;SERPINA1;C3;JCHAIN;PLG;ATP5L;MSN;UBA1;NME2;FBLN1;HIBADH;HNRNPH1;RPL22;LAMP1;EPX;SETSIP;CALM1;ATP2A2;CAPN2;ITIH2;EZR;NID1;HSP90B1;HNRNPL	SETSIP;CALM1;ATP2A2;CAPN2;ITIH2;EZR;NID1;HSP90B1;HNRNPL
ribosome assembly (GO:0042255)	0.255716	0.583314	0.811321	1	57	22	RPS16;RUVBL1;TMOD3;ASAH1;COL14A1;GPNMB;CAVIN1;PHF5A;PTGES3;DECR1;KRT2;ANXA1;TTR;ANXA6;CREG1;CST3;IGHG3;RAB5A;CSRP1;SHMT2;CALR;HSPA5	RPS16
SRP-dependent cotranslational protein targeting to membrane (GO:0006614)	0.257793	0.550064	0.814815	1	90	76	RPS16;ALDH6A1;TUBA4A;DDOST;CCT3;SRP9;HNRNPM;BLVRA;SUB1;PLTP;EIF6;GDI2;KNTC1;NIPSNAP1;ERP44;MAL2;ERGIC1;PGM2;TBCB;RUVBL1;SF3B6;TMOD3;ASAH1;TRA2A;HNRNPD;DYNC1H1;RBM39;AOX1;PRDX1;MFGE8;GPNMB;CAVIN1;PHF5A;PLEC;PTGES3;QPRT;SYPL1;SRSF7;FSCN1;DECR1;KRT2;ANXA1;FGB;LRG1;TTR;LAMB1;ANXA6;RHOC;ITGB1;LDHB;CTSD;CA3;PSMD3;TXNL1;KRT86;CALU;TBCA;IGKV3D-11;AGRN;UQCRQ;LAMA5;CST3;IGHG3;LYPLA2;EEF1B2;PSMA4;ITGA3;RPL1…	RPS16;ALDH6A1;TUBA4A;DDOST;CCT3;SRP9;HNRNPM;BLVRA;SUB1;PLTP;EIF6;GDI2;KNTC1;NIPSNAP1;ERP44;MAL2;ERGIC1;PGM2;TBCB;RUVBL1;SF3B6;TMOD3;ASAH1;TRA2A;HNRNPD;DYNC1H1;RBM39;AOX1;PRDX1;MFGE8;GPNMB;CAVIN1;PHF5A;PLEC;PTGES3;QPRT;SYPL1;SRSF7;FSCN1;DECR1;KRT2;ANXA1
protein targeting to ER (GO:0045047)	0.263489	0.56019	0.814815	1	98	76	RPS16;HSPG2;ALDH6A1;TUBA4A;DDOST;CCT3;SRP9;HNRNPM;BLVRA;SUB1;PLTP;EIF6;GDI2;KNTC1;NIPSNAP1;ERP44;MAL2;PGM2;TBCB;RUVBL1;SF3B6;TMOD3;ASAH1;TRA2A;HNRNPD;DYNC1H1;RBM39;AOX1;PRDX1;MFGE8;GPNMB;CAVIN1;PHF5A;PLEC;PTGES3;QPRT;SYPL1;SRSF7;FSCN1;DECR1;KRT2;ANXA1;FGB;LRG1;TTR;LAMB1;ANXA6;RHOC;ITGB1;LDHB;CTSD;CA3;PSMD3;TXNL1;KRT86;CALU;TBCA;IGKV3D-11;AGRN;UQCRQ;LAMA5;CST3;IGHG3;LYPLA2;EEF1B2;PSMA4;ITGA3;RPL13…	RPS16;HSPG2;ALDH6A1;TUBA4A;DDOST;CCT3;SRP9;HNRNPM;BLVRA;SUB1;PLTP;EIF6;GDI2;KNTC1;NIPSNAP1;ERP44;MAL2;PGM2;TBCB;RUVBL1;SF3B6;TMOD3;ASAH1;TRA2A;HNRNPD;DYNC1H1;RBM39;AOX1;PRDX1;MFGE8;GPNMB;CAVIN1;PHF5A;PLEC;PTGES3;QPRT;SYPL1;SRSF7;FSCN1;DECR1;KRT2;ANXA1
protein stabilization (GO:0050821)	-0.227305	-0.666832	0.836735	1	153	34	EIF4A1;PRKDC;GNB1;SARS;ASPN;STOML2;SF3B6;UFC1;ERAP1;PRDX4;LRP1;PHF5A;KRT1;HPX;SLPI;UQCRH;RPS17;NDUFA2;PHGDH;PRMT5;A2M;IGHG3;CA1;SEC31A;GSTP1;FBL;HMGB1;HSPA4;PYGB;RALA;TYMP;TCP1;RCC1;AKR1A1	PYGB;RALA;TYMP;TCP1;RCC1;AKR1A1
Wnt signaling pathway, planar cell polarity pathway (GO:0060071)	0.248956	0.651773	0.84	1	89	32	MYL6;TUBA4A;RPS28;MATR3;GSS;ARHGDIB;RPL6;PRMT1;MZB1;STOML2;MRPS28;TSTA3;DHX9;LMAN2;NAPRT;MTDH;ALYREF;TGFBI;TBR1;CRP;TFRC;UGDH;HNRNPR;ARPC5;GSR;F2;PSMA3;SERPINB3;PPP2R1A;G6PD;RNASE3;CDH1	MYL6;TUBA4A;RPS28;MATR3;GSS;ARHGDIB;RPL6;PRMT1;MZB1;STOML2;MRPS28
innate immune response activating cell surface receptor signaling pathway (GO:0002220)	0.264551	0.656001	0.84	1	125	30	MYL6;TUBA4A;RPS28;MATR3;GSS;ARHGDIB;RPL18A;RPL6;PRMT1;MZB1;MRPS28;TSTA3;DHX9;LMAN2;NAPRT;MTDH;CCAR2;TST;TGFBI;TFRC;UGDH;HNRNPR;ARPC5;F2;PSMA3;SERPINB3;PPP2R1A;G6PD;CDH1;KRT13	MYL6;TUBA4A;RPS28;MATR3;GSS;ARHGDIB;RPL18A;RPL6;PRMT1;MZB1
regulation of establishment of planar polarity (GO:0090175)	0.248956	0.651773	0.84	1	90	32	MYL6;TUBA4A;RPS28;MATR3;GSS;ARHGDIB;RPL6;PRMT1;MZB1;STOML2;MRPS28;TSTA3;DHX9;LMAN2;NAPRT;MTDH;ALYREF;TGFBI;TBR1;CRP;TFRC;UGDH;HNRNPR;ARPC5;GSR;F2;PSMA3;SERPINB3;PPP2R1A;G6PD;RNASE3;CDH1	MYL6;TUBA4A;RPS28;MATR3;GSS;ARHGDIB;RPL6;PRMT1;MZB1;STOML2;MRPS28
stimulatory C-type lectin receptor signaling pathway (GO:0002223)	0.264551	0.656001	0.84	1	122	30	MYL6;TUBA4A;RPS28;MATR3;GSS;ARHGDIB;RPL18A;RPL6;PRMT1;MZB1;MRPS28;TSTA3;DHX9;LMAN2;NAPRT;MTDH;CCAR2;TST;TGFBI;TFRC;UGDH;HNRNPR;ARPC5;F2;PSMA3;SERPINB3;PPP2R1A;G6PD;CDH1;KRT13	MYL6;TUBA4A;RPS28;MATR3;GSS;ARHGDIB;RPL18A;RPL6;PRMT1;MZB1
platelet degranulation (GO:0002576)	0.216675	0.593075	0.842105	1	125	39	PPP2CB;HSPE1;RPL19;YWHAZ;ACTC1;USP5;ARHGDIA;HIST1H2BD;TMED10;ASPN;KCTD12;CORO1C;UFC1;RCC2;ILF3;LAMTOR1;EIF4H;CDC37;TF;SLPI;TPM2;VIM;SNX3;ATP6V1G1;FLNB;SRSF10;IGHV3-23;CA1;LDHA;AZGP1;M6PR;NME2;DNAJA1;PSMB8;CRABP2;LAMP1;XRCC5;PRKCSH;NID1	PPP2CB;HSPE1;RPL19;YWHAZ;ACTC1;USP5;ARHGDIA;HIST1H2BD;TMED10
regulation of protein kinase activity (GO:0045859)	0.227259	0.670182	0.857143	1	148	17	RPS6;RPL4;HADHA;CCT4;HLA-C;GMPPB;PAFAH1B3;FSCN1;THY1;GAPDH;VTN;RPS17;KRT18;CTSL;PSMA2;SETSIP;PRKCSH	RPS6;RPL4;HADHA;CCT4;HLA-C;GMPPB
negative regulation of ubiquitin protein ligase activity (GO:1904667)	0.269952	0.650151	0.865385	1	78	31	MYL6;TUBA4A;RPS28;MATR3;GSS;ARHGDIB;RPL6;PRMT1;MZB1;MRPS28;SF3B6;TSTA3;DHX9;LMAN2;NAPRT;PHF5A;MTDH;TGFBI;TFRC;RPSA;UGDH;HNRNPR;ARPC5;IGHG3;F2;PSMA3;HSPA4;SERPINB3;PPP2R1A;G6PD;CDH1	MYL6;TUBA4A;RPS28;MATR3;GSS;ARHGDIB;RPL6;PRMT1;MZB1;MRPS28;SF3B6
non-canonical Wnt signaling pathway (GO:0035567)	0.201374	0.561874	0.903846	1	128	34	MYL6;TUBA4A;RPS28;MATR3;GSS;ARHGDIB;RPL6;PRMT1;MZB1;STOML2;MRPS28;TSTA3;DHX9;LMAN2;NAPRT;MTDH;ALYREF;TGFBI;TBR1;CRP;TFRC;UGDH;HNRNPR;ARPC5;GSR;F2;PSMA3;SERPINB3;PPP2R1A;G6PD;ANXA3;RNASE3;CDH1;XRCC5	MYL6;TUBA4A;RPS28;MATR3;GSS;ARHGDIB;RPL6;PRMT1;MZB1;STOML2;MRPS28
regulation of translation (GO:0006417)	0.198027	0.604132	0.903846	1	214	34	RPS20;CAPZA2;TALDO1;EIF2S3;COPA;PLTP;SARS;DUSP23;BOLA2;EMILIN1;MYOF;GRHPR;SQSTM1;HNRNPD;COLGALT1;RPL18;THY1;HLA-A;APCS;HEXB;LMNA;UQCRQ;CREG1;A2M;IGHG3;KRT14;CP;WARS;RAB5A;SHMT2;CALR;PEBP1;LAMP1;PKM	RPS20;CAPZA2;TALDO1;EIF2S3;COPA;PLTP;SARS;DUSP23;BOLA2;EMILIN1;MYOF;GRHPR;SQSTM1;HNRNPD;COLGALT1;RPL18
protein transport (GO:0015031)	0.219607	0.666642	0.914894	1	327	34	RPL7A;ATP6V0D1;CAP1;ALDH7A1;HNRNPA3;ASPN;SNX12;TUBB3;TARDBP;TP53I3;EYS;EIF4H;ATP1A1;APOD;SLC4A1;C1QC;APOH;ORM1;HNRNPC;HSP90AB1;CD14;PFN1;TPM3;EDF1;ASS1;HLA-B;CA1;HMGB2;RAB5A;LAP3;COL6A2;RNASE3;HIST1H2AG;POTEI	RPL7A;ATP6V0D1;CAP1
DNA repair (GO:0006281)	0.243932	0.624928	0.929825	1	289	17	TUBA4A;RAB7A;COL12A1;BOLA2;CDC5L;ACOT13;ECH1;CCAR2;PAFAH1B3;TST;ALDOB;RPS17;AHCYL1;UQCRQ;HP;RAB5A;RRAS	TUBA4A;RAB7A;COL12A1;BOLA2;CDC5L;ACOT13;ECH1;CCAR2;PAFAH1B3;TST
positive regulation of NF-kappaB transcription factor activity (GO:0051092)	0.232114	0.60418	0.931034	1	129	15	TUBA4A;TSTA3;RPL18;AEBP1;CCAR2;LRRC47;TST;RPN2;HPX;GSN;C8G;UQCRQ;IGHG4;CA1;RAB5A	TUBA4A;TSTA3;RPL18;AEBP1;CCAR2;LRRC47;TST;RPN2
inflammatory response (GO:0006954)	0.248114	0.625671	0.934783	1	253	18	LSM6;RPS21;COL12A1;RAB1B;FAM129B;LRRC47;APOB;RPLP0;CRP;VTN;C8G;CRYAB;PLG;LDHA;M6PR;RPL9;LAMP1;TROVE2	LSM6;RPS21;COL12A1;RAB1B;FAM129B
Ras protein signal transduction (GO:0007265)	-0.202684	-0.549627	0.941176	1	224	23	SPTBN1;FASN;ALDH7A1;COTL1;KRT17;EYS;TBR1;SLC4A1;CRP;APOH;ORM1;HNRNPC;RPS17;FGA;EDF1;EIF3F;MYL12B;HLA-B;GSR;FKBP2;COL6A2;ANXA3;EZR	COL6A2;ANXA3;EZR
intracellular protein transport (GO:0006886)	-0.172221	-0.493009	0.941176	1	348	30	ATP6V0D1;ALDH7A1;HNRNPA3;SARS;ASPN;ERGIC1;NUDT5;TUBB3;EYS;PHF5A;RNPS1;SLC4A1;APOH;ORM1;HNRNPC;TPM3;FGA;NDUFA2;EDF1;LMNA;ASS1;HLA-B;HMGB2;RAB5A;CPS1;LAP3;COL6A2;RNASE3;POTEI;RCC1	HMGB2;RAB5A;CPS1;LAP3;COL6A2;RNASE3;POTEI;RCC1
positive regulation of macromolecule biosynthetic process (GO:0010557)	0.209425	0.635063	0.947368	1	143	22	CYCS;RPL21;PLTP;SARS;DUSP23;MYOF;HNRNPD;COLGALT1;RPL18;RPN2;ALDOB;VTN;HEXB;NIPSNAP2;CREG1;IGHG3;DTYMK;WARS;SFPQ;RAB5A;SHMT2;LAMP1	CYCS;RPL21;PLTP;SARS;DUSP23;MYOF;HNRNPD;COLGALT1;RPL18
negative regulation of apoptotic process (GO:0043066)	0.180985	0.631566	0.95	1	486	60	PSMC6;RPL7A;EWSR1;TAGLN;TUBA4A;GNB2;YBX1;BLVRA;SEC13;TMED10;RAB7A;C11orf54;GLIPR2;ARL8A;ERO1A;SNX12;UFC1;MYO10;DPM3;UBE2V1;COTL1;AKR1C1;TP53I3;AEBP1;THY1;GAPDH;RPLP1;RPLP0;HPX;VTN;CTSG;ITGA5;RPS17;APRT;KRT18;GSN;FABP1;CTSL;DHX15;PSMA7;ARPC1B;IGHV3-23;IGHG4;HLA-DRA;CRYAB;PGK1;AZGP1;MSN;RAB5A;PFN2;PHB;CALR;PSMB5;LAMP1;PRPS2;HIST1H1B;TCP1;RCC1;PRKCSH;AKR1A1	PSMC6;RPL7A;EWSR1;TAGLN;TUBA4A;GNB2;YBX1
ribosomal large subunit biogenesis (GO:0042273)	-0.209662	-0.465447	0.959184	1	64	16	PLTP;MAL2;ASAH1;PRDX1;CAVIN1;PHF5A;PTGES3;TTR;ITGB1;LAMA5;CREG1;CST3;IGHG3;PSMA4;RAB5A;CALR	PLTP;MAL2;ASAH1;PRDX1;CAVIN1;PHF5A;PTGES3;TTR;ITGB1;LAMA5;CREG1;CST3;IGHG3;PSMA4;RAB5A;CALR
positive regulation of translation (GO:0045727)	-0.209662	-0.551073	0.977778	1	79	16	PLTP;DUSP23;MYOF;HNRNPD;COLGALT1;RPL18;MFGE8;RNPS1;HEXB;CREG1;IGHG3;WARS;RAB5A;SHMT2;HSPA5;LAMP1	PLTP;DUSP23;MYOF;HNRNPD;COLGALT1;RPL18;MFGE8;RNPS1;HEXB;CREG1;IGHG3;WARS;RAB5A;SHMT2;HSPA5;LAMP1
cellular protein modification process (GO:0006464)	0.169013	0.609152	0.980769	1	1002	85	RPS14;SNRPD1;MYL6;RPS28;MATR3;GSS;ATP6V1A;ALDH7A1;ARHGDIB;TMED10;HDGF;RAB7A;RPL6;PRMT1;MZB1;DDX1;HGD;FUBP1;SLC25A13;PSME2;SNX12;MRPS28;MTCH2;ACOT13;DIABLO;TBX2;TSTA3;DHX9;AP1B1;LMAN2;TP53I3;LAMTOR1;NAPRT;MTDH;EIF4H;TST;TGFBI;ATP1B1;PCCB;C1QA;APOH;TFRC;FTL;FTH1;SLPI;HNRNPC;TPM2;RPS17;KRT8;TUBB;TRAPPC3;AKR1B10;GMFG;SNX3;UGDH;EDF1;ATP6V1G1;HNRNPR;IGLL5;ARPC5;CRYAB;CFB;ATP5L;CP;F2;ACAT1;MYL9;ATP5A1;P…	RPS14;SNRPD1;MYL6;RPS28;MATR3;GSS;ATP6V1A;ALDH7A1;ARHGDIB;TMED10;HDGF;RAB7A;RPL6;PRMT1;MZB1;DDX1;HGD;FUBP1;SLC25A13;PSME2;SNX12;MRPS28;MTCH2;ACOT13;DIABLO
cellular response to oxygen-containing compound (GO:1901701)	-0.163922	-0.540689	0.982143	1	275	25	ARPC4;NDUFV1;PALLD;SNX12;VAPA;FERMT3;TBR1;RPLP0;C1QA;GUSB;RPS17;KRT19;KRT18;EPHX1;AHCYL1;PSMA7;MYL12B;ARPC2;IGHG4;RPS12;ATP5A1;CPS1;ATP5D;ANXA3;DLAT	RPS12;ATP5A1;CPS1;ATP5D;ANXA3;DLAT
negative regulation of cellular protein metabolic process (GO:0032269)	-0.191688	-0.504487	1	1	90	16	RPS4X;CAPZA2;SARS;EMILIN1;SQSTM1;TP53I3;ITGB2;APCS;ATP6V1G1;UQCRQ;A2M;CP;SFPQ;PRDX2;PEBP1;PKM	PKM
regulation of apoptotic process (GO:0042981)	0.166513	0.676803	1	1	816	84	PSMC6;RPL7A;RAB14;EWSR1;TAGLN;TUBA4A;GNB2;YBX1;DEFA1;BLVRA;HADHB;SARS;TMED10;RAB7A;COL12A1;MICU1;CORO1B;C11orf54;CDC5L;GLIPR2;ARL8A;ERO1A;GLOD4;SNX12;UFC1;MYO10;RCC2;DPM3;UBE2V1;SQSTM1;COTL1;PLP2;ILF3;PTGR1;AEBP1;CCAR1;UGP2;THY1;RPN1;RPLP0;CRP;LRG1;HPX;VTN;CTSG;ITGA5;RPS17;APRT;KRT18;GSN;FABP1;USO1;ATP6V1G1;DHX15;PSMA7;UQCRQ;ARPC1B;SRSF10;IGHV3-23;IGHG4;IGHA1;HLA-DRA;CRYAB;CA1;CFB;HP;PGK1;RAB5A;F…	PSMC6;RPL7A;RAB14;EWSR1;TAGLN;TUBA4A;GNB2;YBX1;DEFA1;BLVRA;HADHB;SARS;TMED10;RAB7A;COL12A1;MICU1;CORO1B;C11orf54;CDC5L;GLIPR2;ARL8A;ERO1A;GLOD4;SNX12;UFC1
