# Supplementary material for: Proteomic analyses identify HK1 and ATP5A to be overexpressed in distant metastases of lung adenocarcinomas compared to matched primary tumors
Source: Sci Rep. 2023 Nov 28;13:20948. doi: 10.1038/s41598-023-47767-5 (PMC10684588; doi:10.1038/s41598-023-47767-5)
Supplement: Supplementary file 11 — Supplementary Table S4. [file 41598_2023_47767_MOESM11_ESM.xlsx]

## Sheet: Sheet1
score k=5	accession
0.116209	Hemoglobin subunit alpha
0.124461	Hemoglobin subunit beta
0.165417	Histone H2A type 1;Histone H2A type 1-D;Histone H2A type 1-H;Histone H2A type 1-J
0.153739	Histone H4
0.210324	Histone H3.3
0.103005	Keratin, type I cytoskeletal 14
0.0569918	Neutrophil defensin 1;Neutrophil defensin 3
0.162617	Actin, alpha cardiac muscle 1
0.153918	Serum albumin
0.162118	Ferritin light chain
0.103509	Keratin, type I cytoskeletal 19
0.113917	Actin, cytoplasmic 2
0.0597573	Protein S100-A9
0.089177	Keratin, type II cytoskeletal 1
0.103682	Protein S100-A6
0.168141	L-lactate dehydrogenase A chain;Isoform 3 of L-lactate dehydrogenase A chain
0.0846054	Protein S100-A8
0.0495106	Neutrophil elastase
0.116832	Immunoglobulin gamma-1 heavy chain
0.0525301	Cathepsin D
0.107442	Keratin, type I cytoskeletal 18
0.04304	Cathepsin G
0.101398	Macrophage migration inhibitory factor
0.0622749	Glyceraldehyde-3-phosphate dehydrogenase
0.0572404	Leucine-twenty homeobox
0.112554	Immunoglobulin heavy constant gamma 2
0.111752	Haptoglobin
0.0582068	Flavin reductase (NADPH)
0.101747	Nicotinamide phosphoribosyltransferase
0.0183495	Collagen alpha-2(IV) chain
0.11492	Aldo-keto reductase family 1 member C1
0.172851	Immunoglobulin kappa variable 3-15
0.0811764	Keratin, type I cytoskeletal 9
0.0867869	T-box transcription factor TBX2
0.0535946	Keratin, type I cytoskeletal 10
0.00860214	Mucin-5AC
0.0380688	Fibrinogen beta chain
0.168533	Immunoglobulin kappa variable 3D-11;Immunoglobulin kappa variable 3-11
0.0323544	Fibronectin;Isoform 15 of Fibronectin;Isoform 17 of Fibronectin;Isoform 3 of Fibronectin;Isoform 7 of Fibronectin
0.0907761	Keratin, type II cytoskeletal 8;Isoform 2 of Keratin, type II cytoskeletal 8
0.0646644	Annexin A2;Isoform 2 of Annexin A2
0.0911892	Peroxiredoxin-1
0.0213299	Complement C1q subcomponent subunit A
0.186587	Immunoglobulin kappa constant
0.0880564	Immunoglobulin alpha-2 heavy chain
0.0128188	Collagen alpha-1(I) chain
0.231226	Alpha-1-antichymotrypsin
0.0544051	Lactotransferrin
0.0473439	L-lactate dehydrogenase B chain
0.056492	Unconventional myosin-X;Isoform Headless of Unconventional myosin-X
0.0523636	Pyruvate kinase PKM
0.0422937	Tubulin beta-6 chain
0.0698844	Histone H2B type 1-D;Histone H2B type 1-C/E/F/G/I;Histone H2B type 2-F;Isoform 2 of Histone H2B type 2-F;Histone H2B type 1-H;Histone H2B type 1-N;Histone H2B type 1-M
0.0580448	Azurocidin
0.0815088	Alpha-enolase
0.133687	Histone H1.4;Histone H1.3
0.0837231	Napsin-A
0.127038	Hemoglobin subunit delta
0.0512191	Arginase-1;Isoform 2 of Arginase-1
0.102605	Aldo-keto reductase family 1 member B10
0.214374	40S ribosomal protein S25
0.0852381	Keratin, type II cytoskeletal 6A
0.0482641	Fibrillin-1
0.14185	Immunoglobulin kappa variable 3-20
0.151282	Vimentin
0.0842394	Annexin A5
0.191323	Protein eyes shut homolog
0.230501	Elongation factor 1-alpha 1;Putative elongation factor 1-alpha-like 3
0.113594	Serotransferrin
0.0728169	Annexin A1
0.0833583	Sequestosome-1
0.0118911	Collagen alpha-1(XII) chain;Isoform 4 of Collagen alpha-1(XII) chain
0.0244673	Collagen alpha-2(I) chain
0.08427	Vitronectin
0.0793959	Heat shock protein beta-1
0.144901	Heterogeneous nuclear ribonucleoproteins A2/B1
0.0576272	Myeloperoxidase;Isoform H14 of Myeloperoxidase;Isoform H7 of Myeloperoxidase
0.221197	60S ribosomal protein L13
0.0921065	Retinal dehydrogenase 1
0.156336	Palladin;Isoform 2 of Palladin;Isoform 3 of Palladin;Isoform 4 of Palladin;Isoform 5 of Palladin;Isoform 8 of Palladin;Isoform 9 of Palladin
0.0726176	Liver carboxylesterase 1;Isoform 2 of Liver carboxylesterase 1;Isoform 3 of Liver carboxylesterase 1
0.07229	Immunoglobulin heavy constant alpha 1
0.0965419	Apolipoprotein B-100
0.065562	Cell division cycle and apoptosis regulator protein 1;Isoform 2 of Cell division cycle and apoptosis regulator protein 1
0.0476815	Clusterin;Isoform 2 of Clusterin;Isoform 3 of Clusterin;Isoform 4 of Clusterin;Isoform 5 of Clusterin
0.0868237	Isoform 3 of Periostin
0.04534	Mucin-5B
0.0434312	Fructose-bisphosphate aldolase A;Isoform 2 of Fructose-bisphosphate aldolase A
0.0884075	Dihydropyrimidinase-related protein 2;Isoform 2 of Dihydropyrimidinase-related protein 2
0.116888	Endoplasmin
0.140822	ATP synthase subunit alpha, mitochondrial
0.0342759	Galectin-3
0.0767112	Versican core protein;Isoform V1 of Versican core protein;Isoform Vint of Versican core protein
0.105014	Protein S100-P
0.16736	116 kDa U5 small nuclear ribonucleoprotein component;Isoform 2 of 116 kDa U5 small nuclear ribonucleoprotein component;Isoform 3 of 116 kDa U5 small nuclear ribonucleoprotein component
0.0326561	Keratin, type II cytoskeletal 2 epidermal
0.166219	Glutathione S-transferase P
0.112109	Tropomyosin alpha-4 chain
0.0250878	Keratin, type II cytoskeletal 4
0.1136	Anterior gradient protein 2 homolog
0.094196	Transmembrane glycoprotein NMB;Isoform 2 of Transmembrane glycoprotein NMB
0.0821879	Carbonic anhydrase 1
0.0127092	Biglycan
0.200399	Peptidyl-prolyl cis-trans isomerase A
0.178608	60S ribosomal protein L15
0.202233	40S ribosomal protein S9
0.0574778	Immunoglobulin heavy constant mu;Isoform 2 of Immunoglobulin heavy constant mu
0.115294	60 kDa heat shock protein, mitochondrial
0.0752399	Alpha-2-macroglobulin
0.171507	Heterogeneous nuclear ribonucleoproteins C1/C2;Isoform C1 of Heterogeneous nuclear ribonucleoproteins C1/C2
0.0757935	Carcinoembryonic antigen-related cell adhesion molecule 5;Isoform 2 of Carcinoembryonic antigen-related cell adhesion molecule 5
0.112806	Keratin, type II cytoskeletal 7
0.167982	Peroxiredoxin-6
0.176935	Tubulin alpha-1A chain;Isoform 2 of Tubulin alpha-1A chain
0.14342	Eukaryotic translation initiation factor 4 gamma 1;Isoform B of Eukaryotic translation initiation factor 4 gamma 1;Isoform C of Eukaryotic translation initiation factor 4 gamma 1;Isoform D of Eukaryotic translation initiation factor 4 gamma 1;Isoform E of Eukaryotic translation initiation factor 4 gamma 1;Isoform 7 of Eukaryotic translation initiation factor 4 gamma 1;Isoform 8 of Eukaryotic tran…
0.0484326	Eosinophil peroxidase
0.134363	Malate dehydrogenase, mitochondrial
0.093014	Trafficking protein particle complex subunit 9;Isoform 2 of Trafficking protein particle complex subunit 9;Isoform 3 of Trafficking protein particle complex subunit 9
0.0924268	Ubiquitin-40S ribosomal protein S27a
0.225092	40S ribosomal protein SA
0.116663	Nucleoside diphosphate kinase B;Isoform 3 of Nucleoside diphosphate kinase B
0.0841803	Heat shock protein HSP 90-beta
0.200527	40S ribosomal protein S28
0.0790395	Carbamoyl-phosphate synthase [ammonia], mitochondrial;Isoform 3 of Carbamoyl-phosphate synthase [ammonia], mitochondrial
0.179675	Tubulin beta-2A chain
0.021715	Fatty acid-binding protein, adipocyte
0.024978	Collagen alpha-3(VI) chain;Isoform 2 of Collagen alpha-3(VI) chain
0.135587	Hemopexin
0.0835598	Galectin-3-binding protein
0.07991	POTE ankyrin domain family member F
0.171747	Core histone macro-H2A.1;Isoform 1 of Core histone macro-H2A.1;Isoform 3 of Core histone macro-H2A.1
0.0838768	Isoform 2 of Triosephosphate isomerase
0.0108342	Mimecan
0.0719958	Thrombospondin-1
0.0566329	Phosphatidylethanolamine-binding protein 1
0.139122	Voltage-dependent anion-selective channel protein 2;Isoform 1 of Voltage-dependent anion-selective channel protein 2;Isoform 2 of Voltage-dependent anion-selective channel protein 2
0.125429	Serpin B3
0.202429	60S ribosomal protein L7
0.112151	Epoxide hydrolase 1
0.110028	Alpha-1-antitrypsin
0.121456	Immunoglobulin lambda constant 2;Immunoglobulin lambda constant 3
0.168867	Peroxiredoxin-2
0.115216	Prelamin-A/C
0.0668536	Keratin, type II cytoskeletal 5
0.212147	60S ribosomal protein L18;Isoform 2 of 60S ribosomal protein L18
0.0556542	D-3-phosphoglycerate dehydrogenase
0.192271	Dihydrolipoyllysine-residue succinyltransferase component of 2-oxoglutarate dehydrogenase complex, mitochondrial
0.0980089	Immunoglobulin lambda-like polypeptide 5;Immunoglobulin lambda-1 light chain
0.11881	Keratin, type I cytoskeletal 13
0.179047	60S ribosomal protein L8
0.0352247	Heat shock 70 kDa protein 1A;Isoform 2 of Heat shock 70 kDa protein 1A;Heat shock 70 kDa protein 1B
0.0105053	Bone marrow proteoglycan
0.219765	40S ribosomal protein S16
0.114283	Serum amyloid P-component
0.204778	UDP-glucose 6-dehydrogenase;Isoform 2 of UDP-glucose 6-dehydrogenase
0.169209	ATP synthase subunit beta, mitochondrial
0.0946311	Heat shock cognate 71 kDa protein
0.215825	40S ribosomal protein S13
0.0673488	Hemoglobin subunit gamma-2
0.15445	40S ribosomal protein S26
0.144479	Carbonyl reductase [NADPH] 1
0.172291	Serine/arginine-rich splicing factor 2;Isoform 2 of Serine/arginine-rich splicing factor 2
0.0384778	Immunoglobulin J chain
0.0617119	L-xylulose reductase
0.140979	Histone H2A.Z;Histone H2A.V
0.0512571	10 kDa heat shock protein, mitochondrial
0.0350941	Fructose-bisphosphate aldolase B
0.0328569	Keratin, type II cuticular Hb6
0.132701	Beta/gamma crystallin domain-containing protein 2
0.204864	60S ribosomal protein L31
0.126942	Stress-70 protein, mitochondrial
0.174667	Cofilin-1
0.0537374	Carbonic anhydrase 3
0.124762	Immunoglobulin kappa variable 3D-20
0.0851293	Fructose-1,6-bisphosphatase 1
0.179606	40S ribosomal protein S3
0.155931	40S ribosomal protein S2
0.126434	Small nuclear ribonucleoprotein-associated proteins B and B';Isoform SM-B of Small nuclear ribonucleoprotein-associated proteins B and B';Isoform SM-B1 of Small nuclear ribonucleoprotein-associated proteins B and B';Small nuclear ribonucleoprotein-associated protein N;Isoform 2 of Small nuclear ribonucleoprotein-associated protein N
0.117649	Transgelin
0.226668	40S ribosomal protein S18
0.112688	Ezrin
0.0453267	Tubulin beta-4B chain
0.0318142	Alcohol dehydrogenase 1B
0.169888	Peroxiredoxin-5, mitochondrial;Isoform Cytoplasmic+peroxisomal of Peroxiredoxin-5, mitochondrial
0.204429	Serine/arginine-rich splicing factor 3;Isoform 2 of Serine/arginine-rich splicing factor 3
0.103521	Lysozyme C
0.120513	Immunoglobulin kappa light chain
0.0894959	Synaptic vesicle membrane protein VAT-1 homolog
0.166228	Thymidine phosphorylase
0.0556977	Prolargin
0.158703	Histone H2B type 1-J
0.106259	Profilin-1
0.181908	Elongation factor 2
0.062746	Carcinoembryonic antigen-related cell adhesion molecule 6
0.178764	40S ribosomal protein S11
0.0638164	Glutathione S-transferase omega-1;Isoform 2 of Glutathione S-transferase omega-1
0.0575897	Filamin-A;Isoform 2 of Filamin-A
0.0809571	Immunoglobulin heavy constant gamma 4
0.0787367	Myosin light polypeptide 6;Isoform Smooth muscle of Myosin light polypeptide 6
0.118738	Cell division cycle 5-like protein
0.054293	Cytochrome c oxidase subunit 2
0.208991	40S ribosomal protein S14
0.0444357	Transketolase;Isoform 2 of Transketolase
0.180976	Ferritin heavy chain
0.0818112	Moesin
0.00677163	Kinetochore-associated protein 1
0.10032	Destrin;Isoform 2 of Destrin
0.122871	60S ribosomal protein L13a
0.0773416	NAD(P)H dehydrogenase [quinone] 1;Isoform 2 of NAD(P)H dehydrogenase [quinone] 1;Isoform 3 of NAD(P)H dehydrogenase [quinone] 1
0.0478991	Fatty acid-binding protein, liver
0.196406	40S ribosomal protein S4, X isoform
0.0755604	Cytoplasmic aconitate hydratase
0.0377044	Fibrinogen alpha chain;Isoform 2 of Fibrinogen alpha chain
0.14588	Transgelin-2;Isoform 2 of Transgelin-2
0.173978	60S ribosomal protein L34
0.12372	Electron transfer flavoprotein subunit beta;Isoform 2 of Electron transfer flavoprotein subunit beta
0.19197	60S ribosomal protein L10a
0.0703884	Immunoglobulin heavy constant gamma 3
0.0927489	Histone H1.5
0.0778012	Collagen alpha-1(VI) chain
0.0910093	40S ribosomal protein S10
0.144607	6-phosphogluconate dehydrogenase, decarboxylating;Isoform 2 of 6-phosphogluconate dehydrogenase, decarboxylating
0.154327	40S ribosomal protein S30
0.18165	60S ribosomal protein L23
0.154798	Immunoglobulin heavy variable 1-2
0.0653238	Lumican
0.176701	40S ribosomal protein S20;Isoform 2 of 40S ribosomal protein S20
0.113777	Phosphate carrier protein, mitochondrial;Isoform B of Phosphate carrier protein, mitochondrial
0.182087	Cathepsin B
0.141378	78 kDa glucose-regulated protein
0.140011	Thioredoxin-dependent peroxide reductase, mitochondrial;Isoform 2 of Thioredoxin-dependent peroxide reductase, mitochondrial
0.123438	Cathepsin Z
0.144197	Tubulin alpha-4A chain;Isoform 2 of Tubulin alpha-4A chain
0.0675693	Glutamate dehydrogenase 1, mitochondrial
0.0710188	Fibulin-1
0.037161	Zinc finger protein DZIP1;Isoform 2 of Zinc finger protein DZIP1
0.053294	Apolipoprotein E
0.0679967	Band 3 anion transport protein;Isoform 2 of Band 3 anion transport protein
0.143083	40S ribosomal protein S15a
0.0464378	Tenascin;Isoform 4 of Tenascin
0.122461	Aspartate aminotransferase, cytoplasmic
0.207452	Elongation factor Tu, mitochondrial
0.047678	Marginal zone B- and B1-cell-specific protein
0.116765	Glycogen phosphorylase, brain form
0.196222	60S ribosomal protein L4
0.0764276	Galectin-1
0.0926403	Platelet-activating factor acetylhydrolase IB subunit gamma
0.0995406	Ubiquitin carboxyl-terminal hydrolase isozyme L1
0.209773	40S ribosomal protein S6
0.100744	Catalase
0.114883	Calmodulin-1;Calmodulin-2;Calmodulin-3
0.132004	Protein disulfide-isomerase
0.140972	Myosin-9
0.160156	Neutral alpha-glucosidase AB;Isoform 2 of Neutral alpha-glucosidase AB
0.185901	Thioredoxin
0.230269	60S ribosomal protein L6
0.161243	Prosaposin;Isoform Sap-mu-6 of Prosaposin;Isoform Sap-mu-9 of Prosaposin
0.105381	Alpha-1B-glycoprotein
0.0205914	Gamma-glutamyl hydrolase
0.1131	Ceruloplasmin
0.0557499	Fascin
0.12331	60S ribosomal protein L36
0.125671	Cytosolic non-specific dipeptidase
0.196149	Receptor of activated protein C kinase 1
0.0924643	Annexin A3
0.0485932	Putative cytochrome b-c1 complex subunit Rieske-like protein 1;Cytochrome b-c1 complex subunit Rieske, mitochondrial
0.0348261	Tryptase beta-2;Tryptase alpha/beta-1
0.0483301	Probable serine carboxypeptidase CPVL
0.0938648	Pterin-4-alpha-carbinolamine dehydratase
0.0707264	Transaldolase
0.135167	Glucose-6-phosphate 1-dehydrogenase;Isoform Long of Glucose-6-phosphate 1-dehydrogenase;Isoform 3 of Glucose-6-phosphate 1-dehydrogenase
0.145358	Eukaryotic initiation factor 4A-I
0.0372719	Fibrinogen gamma chain;Isoform Gamma-A of Fibrinogen gamma chain
0.174381	Fatty acid-binding protein, heart
0.15005	Heterogeneous nuclear ribonucleoprotein K;Isoform 2 of Heterogeneous nuclear ribonucleoprotein K;Isoform 3 of Heterogeneous nuclear ribonucleoprotein K
0.122539	Isoform 4 of Plectin
0.0239687	Non-secretory ribonuclease
0.0487168	Inorganic pyrophosphatase
0.22808	60S ribosomal protein L7a
0.138723	Protein NipSnap homolog 2;Isoform 2 of Protein NipSnap homolog 2
0.0949237	Apolipoprotein D
0.127625	Alpha-actinin-4
0.0902836	Prothrombin
0.120876	Transforming growth factor-beta-induced protein ig-h3
0.0450885	Antileukoproteinase
0.075898	Nicotinamide N-methyltransferase
0.20977	Proteasome subunit alpha type-4
0.130672	60S ribosomal protein L27a
0.0868205	Collagen alpha-2(VI) chain
0.107392	ATP synthase subunit e, mitochondrial
0.107851	Kininogen-1;Isoform LMW of Kininogen-1
0.0894065	Alpha-crystallin B chain
0.155831	Aldehyde dehydrogenase, mitochondrial
0.141044	40S ribosomal protein S21
0.119821	Gamma-enolase;Isoform 2 of Gamma-enolase
0.0513434	Carbonic anhydrase 2
0.111183	Peptidyl-prolyl cis-trans isomerase B
0.0339085	Calcium uptake protein 1, mitochondrial;Isoform 2 of Calcium uptake protein 1, mitochondrial;Isoform 3 of Calcium uptake protein 1, mitochondrial
0.0560431	Keratin, type I cytoskeletal 17
0.151213	Nucleolin
0.175677	Alpha-aminoadipic semialdehyde dehydrogenase;Isoform 2 of Alpha-aminoadipic semialdehyde dehydrogenase;Isoform 4 of Alpha-aminoadipic semialdehyde dehydrogenase
0.162695	Tubulin beta chain
0.0605156	Dihydropyrimidinase-related protein 5
0.0593745	Selenium-binding protein 1;Isoform 4 of Selenium-binding protein 1
0.0937211	Acid ceramidase;Isoform 2 of Acid ceramidase;Isoform 3 of Acid ceramidase
0.0712444	Fatty acid-binding protein, epidermal
0.112703	Ras-related protein Rab-11A;Isoform 2 of Ras-related protein Rab-11A;Ras-related protein Rab-11B;Isoform 2 of Ras-related protein Rab-11B
0.00806998	Eosinophil cationic protein
0.0734343	Isoform LCRMP-4 of Dihydropyrimidinase-related protein 3
0.0287569	Serine hydroxymethyltransferase, mitochondrial;Isoform 2 of Serine hydroxymethyltransferase, mitochondrial;Isoform 3 of Serine hydroxymethyltransferase, mitochondrial
0.0605662	Quinone oxidoreductase PIG3
0.0635225	IQ calmodulin-binding motif-containing protein 1;Isoform 3 of IQ calmodulin-binding motif-containing protein 1
0.163631	60S ribosomal protein L22
0.147934	Actin-related protein 2/3 complex subunit 4;Isoform 3 of Actin-related protein 2/3 complex subunit 4
0.0508482	Thiosulfate sulfurtransferase
0.168806	Transitional endoplasmic reticulum ATPase
0.134641	14-3-3 protein zeta/delta
0.128424	Immunoglobulin heavy variable 1-69D;Immunoglobulin heavy variable 1-3;Immunoglobulin heavy variable 1-69;Immunoglobulin heavy variable 1-46;Immunoglobulin heavy variable 1-8
0.067064	Acetyl-CoA acetyltransferase, mitochondrial
0.124847	HLA class II histocompatibility antigen, DRB1-15 beta chain;HLA class II histocompatibility antigen, DRB1-3 chain;HLA class II histocompatibility antigen, DRB1-13 beta chain
0.186975	Ras-related protein Rap-1b;Isoform 2 of Ras-related protein Rap-1b;Isoform 3 of Ras-related protein Rap-1b;Ras-related protein Rap-1A
0.162081	Sodium/potassium-transporting ATPase subunit alpha-1;Isoform 3 of Sodium/potassium-transporting ATPase subunit alpha-1;Isoform 4 of Sodium/potassium-transporting ATPase subunit alpha-1
0.122912	Actin-related protein 2/3 complex subunit 5;Isoform 2 of Actin-related protein 2/3 complex subunit 5
0.054443	Nicotinate-nucleotide pyrophosphorylase [carboxylating]
0.120999	Splicing factor, proline- and glutamine-rich
0.0783568	2-iminobutanoate/2-iminopropanoate deaminase
0.0787341	Cytochrome c oxidase subunit 6C
0.0254479	Cellular retinoic acid-binding protein 2
0.145028	Proteasome subunit beta type-6
0.0892274	Proteasome subunit beta type-2
0.0982193	Dihydropteridine reductase;Isoform 2 of Dihydropteridine reductase
0.15949	60S ribosomal protein L10
0.0410215	3-ketoacyl-CoA thiolase, mitochondrial
0.180162	Heterogeneous nuclear ribonucleoprotein D0;Isoform 2 of Heterogeneous nuclear ribonucleoprotein D0;Isoform 3 of Heterogeneous nuclear ribonucleoprotein D0;Isoform 4 of Heterogeneous nuclear ribonucleoprotein D0
0.0548121	Prolow-density lipoprotein receptor-related protein 1
0.119724	40S ribosomal protein S5
0.209835	Histone H2A type 2-B
0.114574	Activated RNA polymerase II transcriptional coactivator p15
0.168027	Peroxisomal multifunctional enzyme type 2
0.144771	60S ribosomal protein L35a
0.0545109	Cytosol aminopeptidase;Isoform 2 of Cytosol aminopeptidase
0.0246786	Transferrin receptor protein 1
0.107313	Protein disulfide-isomerase A3
0.113135	Complement C4-A;Isoform 2 of Complement C4-A;Complement C4-B
0.0947517	Myosin regulatory light chain 12B;Myosin regulatory light chain 12A
0.0687027	Fatty acid synthase
0.107757	Isocitrate dehydrogenase [NADP], mitochondrial;Isoform 2 of Isocitrate dehydrogenase [NADP], mitochondrial
0.128982	Voltage-dependent anion-selective channel protein 1
0.173203	HLA class I histocompatibility antigen, A-3 alpha chain;HLA class I histocompatibility antigen, A-11 alpha chain;Isoform 2 of HLA class I histocompatibility antigen, A-11 alpha chain
0.0157389	Asporin
0.242288	Prohibitin
0.0152847	40S ribosomal protein S27-like
0.147306	Guanine nucleotide-binding protein G(i) subunit alpha-2;Isoform 2 of Guanine nucleotide-binding protein G(i) subunit alpha-2;Isoform 3 of Guanine nucleotide-binding protein G(i) subunit alpha-2;Isoform sGi2 of Guanine nucleotide-binding protein G(i) subunit alpha-2;Isoform 5 of Guanine nucleotide-binding protein G(i) subunit alpha-2;Isoform 6 of Guanine nucleotide-binding protein G(i) subunit alp…
0.0291108	Histone H1.0;Isoform 2 of Histone H1.0
0.120182	HLA class II histocompatibility antigen, DRB1-1 beta chain
0.0790622	Mammalian ependymin-related protein 1;Isoform 2 of Mammalian ependymin-related protein 1
0.0828313	Biliverdin reductase A
0.0489003	Sorbitol dehydrogenase
0.0196381	Collagen alpha-1(IV) chain;Isoform 2 of Collagen alpha-1(IV) chain
0.126149	60S ribosomal protein L23a
0.0662545	Dermatopontin
0.158759	Amine oxidase [flavin-containing] A;Isoform 2 of Amine oxidase [flavin-containing] A
0.151052	Platelet-activating factor acetylhydrolase IB subunit beta
0.0141181	Adenylate kinase 2, mitochondrial;Isoform 2 of Adenylate kinase 2, mitochondrial;Isoform 5 of Adenylate kinase 2, mitochondrial
0.113612	Lysosome-associated membrane glycoprotein 1
0.0538146	Arachidonate 5-lipoxygenase-activating protein
0.0355826	Trifunctional enzyme subunit beta, mitochondrial;Isoform 2 of Trifunctional enzyme subunit beta, mitochondrial
0.128144	Heterogeneous nuclear ribonucleoprotein D-like;Isoform 2 of Heterogeneous nuclear ribonucleoprotein D-like;Isoform 3 of Heterogeneous nuclear ribonucleoprotein D-like
0.06003	Isoform 2 of Tropomyosin beta chain
0.0866746	Superoxide dismutase [Mn], mitochondrial;Isoform 4 of Superoxide dismutase [Mn], mitochondrial
0.0910993	Ras-related C3 botulinum toxin substrate 1;Isoform B of Ras-related C3 botulinum toxin substrate 1
0.0421643	Ribose-phosphate pyrophosphokinase 2;Isoform 2 of Ribose-phosphate pyrophosphokinase 2;Ribose-phosphate pyrophosphokinase 1;Isoform 2 of Ribose-phosphate pyrophosphokinase 1
0.163081	Lysosome-associated membrane glycoprotein 2;Isoform LAMP-2B of Lysosome-associated membrane glycoprotein 2;Isoform LAMP-2C of Lysosome-associated membrane glycoprotein 2
0.0540235	Delta-1-pyrroline-5-carboxylate dehydrogenase, mitochondrial
0.0268529	Ras-related protein Rab-7a
0.148533	Proliferation-associated protein 2G4;Isoform 2 of Proliferation-associated protein 2G4
0.169399	Complement C3
0.0952391	Aldose reductase
0.164034	Serine/arginine-rich splicing factor 7;Isoform 2 of Serine/arginine-rich splicing factor 7;Isoform 3 of Serine/arginine-rich splicing factor 7;Isoform 4 of Serine/arginine-rich splicing factor 7
0.138816	Alpha-1-acid glycoprotein 2
0.0799579	Protein/nucleic acid deglycase DJ-1
0.0239342	Pigment epithelium-derived factor
0.0606885	Argininosuccinate synthase
0.0705524	60S ribosomal protein L19
0.184117	60S ribosomal protein L26
0.0536402	Protein-glutamine gamma-glutamyltransferase 2
0.112585	D-dopachrome decarboxylase
0.0581633	Tripeptidyl-peptidase 1;Isoform 2 of Tripeptidyl-peptidase 1
0.118773	Immunoglobulin lambda variable 1-47
0.192599	40S ribosomal protein S7
0.0645023	Rho GDP-dissociation inhibitor 1
0.17558	60S acidic ribosomal protein P0;60S acidic ribosomal protein P0-like
0.141226	60S ribosomal protein L18a
0.03653	Microfibrillar-associated protein 2;Isoform A' of Microfibrillar-associated protein 2;Isoform B of Microfibrillar-associated protein 2
0.0712683	Ribosome maturation protein SBDS
0.103732	Annexin A4
0.0740919	CD44 antigen;Isoform 10 of CD44 antigen;Isoform 11 of CD44 antigen;Isoform 12 of CD44 antigen;Isoform 13 of CD44 antigen;Isoform 14 of CD44 antigen;Isoform 15 of CD44 antigen;Isoform 16 of CD44 antigen;Isoform 17 of CD44 antigen;Isoform 18 of CD44 antigen;Isoform 3 of CD44 antigen;Isoform 4 of CD44 antigen;Isoform 5 of CD44 antigen;Isoform 6 of CD44 antigen;Isoform 7 of CD44 antigen;Isoform 8 of …
0.0896695	Antithrombin-III
0.0611624	Cytochrome b-c1 complex subunit 8
0.0655111	Scavenger receptor cysteine-rich type 1 protein M130;Isoform 2 of Scavenger receptor cysteine-rich type 1 protein M130;Isoform 3 of Scavenger receptor cysteine-rich type 1 protein M130;Isoform 4 of Scavenger receptor cysteine-rich type 1 protein M130
0.0607985	Glutathione peroxidase 3
0.0305761	UTP--glucose-1-phosphate uridylyltransferase
0.122139	Coronin-1A
0.0744706	Serine/threonine-protein phosphatase PGAM5, mitochondrial;Isoform 2 of Serine/threonine-protein phosphatase PGAM5, mitochondrial
0.0237077	Isoform HMG-R of High mobility group protein HMG-I/HMG-Y
0.143202	Isoform 2 of Tropomyosin alpha-3 chain
0.0654087	Dihydrolipoyllysine-residue acetyltransferase component of pyruvate dehydrogenase complex, mitochondrial
0.154167	Hexokinase-1;Isoform 2 of Hexokinase-1;Isoform 3 of Hexokinase-1;Isoform 4 of Hexokinase-1
0.0895686	Immunoglobulin kappa variable 2-28;Immunoglobulin kappa variable 2-40;Immunoglobulin kappa variable 2D-40;Immunoglobulin kappa variable 2D-28
0.080849	Plastin-2
0.0766398	Cysteine and glycine-rich protein 1
0.0556368	Tissue alpha-L-fucosidase
0.0840835	Fumarylacetoacetase;Isoform 2 of Fumarylacetoacetase
0.0607279	Integrin alpha-M;Isoform 2 of Integrin alpha-M
0.0908119	Alpha-1-acid glycoprotein 1
0.104186	Single-stranded DNA-binding protein, mitochondrial
0.211746	60S ribosomal protein L24
0.14181	Isoform 2 of Gelsolin
0.182907	Cytochrome b-c1 complex subunit 1, mitochondrial
0.136375	60S ribosomal protein L14
0.0898663	Prostaglandin reductase 1;Isoform 2 of Prostaglandin reductase 1
0.0738712	60S ribosomal protein L30
0.123698	Quinone oxidoreductase;Isoform 3 of Quinone oxidoreductase
0.0698604	Creatine kinase B-type
0.0900883	Putative small nuclear ribonucleoprotein G-like protein 15;Small nuclear ribonucleoprotein G
0.0881617	Leucine-rich alpha-2-glycoprotein
0.153281	Histone H2A type 1-B/E;Histone H2A type 3;Histone H2A type 1-C
0.0896006	3-mercaptopyruvate sulfurtransferase;Isoform 2 of 3-mercaptopyruvate sulfurtransferase
0.160467	Isoform Short of 14-3-3 protein beta/alpha
0.154124	2,4-dienoyl-CoA reductase, mitochondrial;Isoform 2 of 2,4-dienoyl-CoA reductase, mitochondrial
0.0916884	Malate dehydrogenase, cytoplasmic;Isoform 2 of Malate dehydrogenase, cytoplasmic;Isoform 3 of Malate dehydrogenase, cytoplasmic
0.202128	GTP-binding nuclear protein Ran
0.118012	Dipeptidyl peptidase 1
0.113585	Purine nucleoside phosphorylase
0.167411	Actin-related protein 2
0.0818366	Membrane-associated progesterone receptor component 1
0.0259957	Thrombospondin-2
0.015057	Aldehyde oxidase
0.191442	Heterogeneous nuclear ribonucleoprotein Q;Isoform 2 of Heterogeneous nuclear ribonucleoprotein Q;Isoform 3 of Heterogeneous nuclear ribonucleoprotein Q;Isoform 4 of Heterogeneous nuclear ribonucleoprotein Q
0.0433065	EMILIN-1
0.166548	Small nuclear ribonucleoprotein Sm D3;Isoform 2 of Small nuclear ribonucleoprotein Sm D3
0.0170632	Creatine kinase U-type, mitochondrial;Isoform 2 of Creatine kinase U-type, mitochondrial
0.260284	Serine/arginine-rich splicing factor 1;Isoform ASF-2 of Serine/arginine-rich splicing factor 1;Isoform ASF-3 of Serine/arginine-rich splicing factor 1
0.0550315	60S ribosomal protein L11;Isoform 2 of 60S ribosomal protein L11
0.0216323	ADP/ATP translocase 2
0.104915	Eukaryotic translation initiation factor 6
0.0821923	ADP-ribosylation factor 3;ADP-ribosylation factor 1
0.0640856	Phospholipid transfer protein
0.116756	Cystatin-B
0.0635808	Actin, aortic smooth muscle
0.112449	Erythrocyte band 7 integral membrane protein
0.0812962	Phosphoglycerate kinase 1
0.183493	Serine/arginine-rich splicing factor 6;Isoform SRP55-3 of Serine/arginine-rich splicing factor 6
0.0159087	Proteolipid protein 2
0.0393932	Guanine nucleotide-binding protein G(I)/G(S)/G(O) subunit gamma-12
0.142279	60S acidic ribosomal protein P1
0.102461	ATP synthase subunit delta, mitochondrial
0.0412401	Tryptophan--tRNA ligase, cytoplasmic;Isoform 2 of Tryptophan--tRNA ligase, cytoplasmic
0.211505	40S ribosomal protein S8
0.0493805	Homogentisate 1,2-dioxygenase
0.0917702	Complement component C9
0.124195	60S ribosomal protein L5
0.0390646	Beta-glucuronidase;Isoform 2 of Beta-glucuronidase;Isoform 3 of Beta-glucuronidase
0.0288287	Multifunctional protein ADE2;Isoform 2 of Multifunctional protein ADE2
0.0913616	ATP-dependent RNA helicase DDX39A;Spliceosome RNA helicase DDX39B;Isoform 2 of Spliceosome RNA helicase DDX39B
0.0534618	Fructose-bisphosphate aldolase C
0.153474	40S ribosomal protein S29
0.13275	40S ribosomal protein S24;Isoform 2 of 40S ribosomal protein S24;Isoform 3 of 40S ribosomal protein S24;Isoform 4 of 40S ribosomal protein S24
0.0529388	Enoyl-CoA hydratase, mitochondrial
0.116952	Guanine nucleotide-binding protein G(I)/G(S)/G(T) subunit beta-1;Isoform 2 of Guanine nucleotide-binding protein G(I)/G(S)/G(T) subunit beta-1
0.0742677	Macrophage-capping protein;Isoform 2 of Macrophage-capping protein
0.0597035	Laminin subunit gamma-1
0.126478	40S ribosomal protein S3a
0.110764	Filamin-B;Isoform 2 of Filamin-B;Isoform 8 of Filamin-B;Isoform 9 of Filamin-B
0.141471	Succinate dehydrogenase [ubiquinone] iron-sulfur subunit, mitochondrial
0.0269503	Decorin
0.158129	40S ribosomal protein S23
0.173768	Sulfide:quinone oxidoreductase, mitochondrial
0.0689269	LIM and SH3 domain protein 1;Isoform 2 of LIM and SH3 domain protein 1
0.14981	Adenine phosphoribosyltransferase
0.0663637	Aconitate hydratase, mitochondrial
0.152878	Proteasome subunit alpha type-1;Isoform Long of Proteasome subunit alpha type-1
0.0928409	Matrix metalloproteinase-9
0.194099	Delta(3,5)-Delta(2,4)-dienoyl-CoA isomerase, mitochondrial
0.138117	Enoyl-CoA delta isomerase 1, mitochondrial;Isoform 2 of Enoyl-CoA delta isomerase 1, mitochondrial
0.193925	Ras-related protein Rab-1B
0.107891	Nucleophosmin;Isoform 2 of Nucleophosmin
0.0948686	Cytochrome c
0.0294736	Dermcidin
0.0509732	Thioredoxin domain-containing protein 5;Isoform 2 of Thioredoxin domain-containing protein 5
0.143139	Calumenin;Isoform 3 of Calumenin
0.0269299	Proteasome subunit beta type-4
0.0759552	40S ribosomal protein S15
0.0356435	Lysosomal alpha-glucosidase
0.0451539	Nicotinate phosphoribosyltransferase;Isoform 2 of Nicotinate phosphoribosyltransferase
0.139103	60S ribosomal protein L39;Putative 60S ribosomal protein L39-like 5
0.0570786	Keratin, type I cytoskeletal 16
0.146693	Actin-related protein 2/3 complex subunit 3
0.0700096	Protein MAL2
0.0561981	Thy-1 membrane glycoprotein
0.0814137	Protein CutA;Isoform A of Protein CutA;Isoform C of Protein CutA
0.209258	60S ribosomal protein L3
0.0440616	Cysteine-rich protein 1
0.0417676	Caveolae-associated protein 1
0.0721662	Complement factor B;Isoform 2 of Complement factor B
0.127599	Leukocyte elastase inhibitor
0.0288302	Costars family protein ABRACL
0.0885386	Coatomer subunit zeta-1;Isoform 5 of Coatomer subunit zeta-1
0.0721691	Argininosuccinate lyase;Isoform 2 of Argininosuccinate lyase;Isoform 3 of Argininosuccinate lyase
0.166784	POTE ankyrin domain family member I
0.15147	Sorcin;Isoform 2 of Sorcin;Isoform 3 of Sorcin
0.0316186	Calpain-1 catalytic subunit
0.0505276	Basement membrane-specific heparan sulfate proteoglycan core protein
0.163702	Heterogeneous nuclear ribonucleoprotein M;Isoform 2 of Heterogeneous nuclear ribonucleoprotein M
0.0242803	Integrin beta-1
0.0857127	Immunoglobulin heavy variable 4-4;Immunoglobulin heavy variable 4-30-2;Immunoglobulin heavy variable 4-61;Immunoglobulin heavy variable 4-39;Immunoglobulin heavy variable 4-59;Immunoglobulin heavy variable 4-34;Immunoglobulin heavy variable 4-30-4;Immunoglobulin heavy variable 4-31;Immunoglobulin heavy variable 4-38-2
0.087548	Phospholipase D3
0.17274	60S ribosomal protein L12
0.0896762	Zinc-alpha-2-glycoprotein
0.0665144	Aldo-keto reductase family 1 member C3
0.133972	Heterogeneous nuclear ribonucleoprotein U;Isoform 2 of Heterogeneous nuclear ribonucleoprotein U
0.043929	Protein RCC2
0.0729195	14-3-3 protein gamma
0.0942717	Actin-related protein 3
0.0696431	Adipocyte plasma membrane-associated protein;Isoform 2 of Adipocyte plasma membrane-associated protein
0.107395	Inter-alpha-trypsin inhibitor heavy chain H2
0.0877432	BTB/POZ domain-containing protein KCTD12
0.158404	Adenosylhomocysteinase
0.0975449	Signal recognition particle 14 kDa protein
0.2014	Proteasome subunit alpha type-6
0.0217929	Integrin alpha-6;Isoform Alpha-6X1A of Integrin alpha-6;Isoform Alpha-6X1B of Integrin alpha-6;Isoform Alpha-6X2A of Integrin alpha-6;Isoform Alpha-6X2B of Integrin alpha-6;Isoform Alpha-6X1X2A of Integrin alpha-6;Isoform 9 of Integrin alpha-6
0.207358	Citrate synthase, mitochondrial
0.137226	Elongation factor 1-delta;Isoform 2 of Elongation factor 1-delta
0.0685762	6-phosphogluconolactonase
0.099547	Complement component 1 Q subcomponent-binding protein, mitochondrial
0.164702	Pyruvate dehydrogenase E1 component subunit alpha, somatic form, mitochondrial;Isoform 2 of Pyruvate dehydrogenase E1 component subunit alpha, somatic form, mitochondrial;Isoform 3 of Pyruvate dehydrogenase E1 component subunit alpha, somatic form, mitochondrial;Isoform 4 of Pyruvate dehydrogenase E1 component subunit alpha, somatic form, mitochondrial
0.166135	60S ribosomal protein L29
0.0508052	Inter-alpha-trypsin inhibitor heavy chain H1
0.157223	Isocitrate dehydrogenase [NADP] cytoplasmic
0.174369	Prohibitin-2
0.051421	Nidogen-1;Isoform 2 of Nidogen-1
0.118189	Tumor-associated calcium signal transducer 2
0.146043	Lysosome membrane protein 2;Isoform 2 of Lysosome membrane protein 2
0.0767063	SH3 domain-binding glutamic acid-rich-like protein 3
0.0437752	Solute carrier family 2, facilitated glucose transporter member 1
0.0143114	Glutathione S-transferase A1
0.099176	Signal recognition particle 9 kDa protein
0.0565136	Laminin subunit alpha-5
0.0463794	Integrin alpha-3;Isoform 2 of Integrin alpha-3
0.0594853	Vinculin;Isoform 1 of Vinculin
0.0822899	Ubiquitin-fold modifier-conjugating enzyme 1
0.0750156	Glucosidase 2 subunit beta;Isoform 2 of Glucosidase 2 subunit beta
0.0399624	Interleukin enhancer-binding factor 2
0.0129057	ERO1-like protein alpha
0.0925944	Protein AMBP
0.0921198	Phosphoglucomutase-1
0.0675923	ATP synthase subunit O, mitochondrial
0.0836051	Peptidyl-prolyl cis-trans isomerase FKBP2
0.142273	Transmembrane protein 109
0.0853578	14-3-3 protein sigma
0.145521	Ubiquitin-conjugating enzyme E2 N
0.0592662	V-type proton ATPase catalytic subunit A;Isoform 2 of V-type proton ATPase catalytic subunit A
0.0903505	Myosin regulatory light polypeptide 9
0.110821	RNA-binding protein Raly;Isoform 1 of RNA-binding protein Raly
0.118835	Calnexin;Isoform 2 of Calnexin
0.0760011	Small nuclear ribonucleoprotein F
0.0227574	Ester hydrolase C11orf54;Isoform 2 of Ester hydrolase C11orf54;Isoform 3 of Ester hydrolase C11orf54
0.125886	Laminin subunit beta-1
0.0263811	Phosphoenolpyruvate carboxykinase [GTP], mitochondrial
0.112029	Core histone macro-H2A.2
0.0727067	NADH dehydrogenase [ubiquinone] 1 beta subcomplex subunit 4;Isoform 2 of NADH dehydrogenase [ubiquinone] 1 beta subcomplex subunit 4
0.129398	60S ribosomal protein L21
0.0328691	Integrin alpha-5
0.167469	Heterogeneous nuclear ribonucleoprotein A1;Isoform A1-A of Heterogeneous nuclear ribonucleoprotein A1;Isoform 2 of Heterogeneous nuclear ribonucleoprotein A1
0.0424743	Dolichyl-diphosphooligosaccharide--protein glycosyltransferase 48 kDa subunit;Isoform 2 of Dolichyl-diphosphooligosaccharide--protein glycosyltransferase 48 kDa subunit;Isoform 3 of Dolichyl-diphosphooligosaccharide--protein glycosyltransferase 48 kDa subunit
0.100517	RNA-binding protein FUS;Isoform Short of RNA-binding protein FUS
0.0567313	Protein disulfide-isomerase A4
0.175156	T-complex protein 1 subunit theta;Isoform 2 of T-complex protein 1 subunit theta
0.176941	Proteasome subunit alpha type-5
0.0541749	Signal transducer and activator of transcription 1-alpha/beta
0.113484	Catechol O-methyltransferase;Isoform Soluble of Catechol O-methyltransferase
0.0560727	C4b-binding protein alpha chain
0.0736394	Thiosulfate:glutathione sulfurtransferase;Isoform 2 of Thiosulfate:glutathione sulfurtransferase;Isoform 3 of Thiosulfate:glutathione sulfurtransferase;Isoform 4 of Thiosulfate:glutathione sulfurtransferase
0.0510806	Microsomal glutathione S-transferase 1
0.159457	Rho GDP-dissociation inhibitor 2
0.0163751	Basigin;Isoform 2 of Basigin;Isoform 3 of Basigin;Isoform 4 of Basigin
0.0866241	Aspartate aminotransferase, mitochondrial
0.0953591	Sodium/potassium-transporting ATPase subunit beta-1;Isoform 2 of Sodium/potassium-transporting ATPase subunit beta-1
0.191197	NAD(P)H-hydrate epimerase;Isoform 2 of NAD(P)H-hydrate epimerase
0.155948	60S ribosomal protein L27
0.0563967	Complement C1q subcomponent subunit B
0.12741	Nucleoside diphosphate kinase 3
0.168083	60S ribosomal protein L9
0.162286	Poly(rC)-binding protein 2;Isoform 2 of Poly(rC)-binding protein 2;Isoform 3 of Poly(rC)-binding protein 2;Isoform 4 of Poly(rC)-binding protein 2;Isoform 5 of Poly(rC)-binding protein 2;Isoform 6 of Poly(rC)-binding protein 2;Isoform 7 of Poly(rC)-binding protein 2;Isoform 8 of Poly(rC)-binding protein 2
0.0770585	Complement C1q subcomponent subunit C
0.108001	Collagen alpha-1(XVIII) chain;Isoform 2 of Collagen alpha-1(XVIII) chain;Isoform 3 of Collagen alpha-1(XVIII) chain
0.112882	Ras-related C3 botulinum toxin substrate 2
0.0741052	Eukaryotic translation initiation factor 5A-1;Isoform 2 of Eukaryotic translation initiation factor 5A-1;Eukaryotic translation initiation factor 5A-1-like;Eukaryotic translation initiation factor 5A-2
0.151139	Peptidyl-prolyl cis-trans isomerase FKBP1A
0.0861601	Elongation factor 1-beta
0.133452	Superoxide dismutase [Cu-Zn]
0.136825	Glutaredoxin-1
0.106064	Thioredoxin reductase 1, cytoplasmic;Isoform 2 of Thioredoxin reductase 1, cytoplasmic;Isoform 3 of Thioredoxin reductase 1, cytoplasmic;Isoform 4 of Thioredoxin reductase 1, cytoplasmic;Isoform 5 of Thioredoxin reductase 1, cytoplasmic;Isoform 6 of Thioredoxin reductase 1, cytoplasmic
0.130521	Spermidine synthase
0.0920332	Methylmalonate-semialdehyde dehydrogenase [acylating], mitochondrial;Isoform 2 of Methylmalonate-semialdehyde dehydrogenase [acylating], mitochondrial
0.131577	Alcohol dehydrogenase [NADP(+)]
0.0922454	Synaptophysin-like protein 1;Isoform 2 of Synaptophysin-like protein 1
0.157638	Mitogen-activated protein kinase 1;Isoform 2 of Mitogen-activated protein kinase 1
0.0554492	Rab GDP dissociation inhibitor beta;Isoform 2 of Rab GDP dissociation inhibitor beta
0.0459526	Aminoacylase-1;Isoform 3 of Aminoacylase-1;Isoform 4 of Aminoacylase-1
0.158787	Serpin H1
0.155014	Protein-L-isoaspartate(D-aspartate) O-methyltransferase;Isoform 2 of Protein-L-isoaspartate(D-aspartate) O-methyltransferase
0.03992	Cadherin-1;Isoform 2 of Cadherin-1
0.0652928	Dipeptidyl peptidase 4
0.116635	Immunoglobulin lambda variable 3-9;Immunoglobulin lambda variable 3-21
0.0701336	Cystatin-C
0.0480043	Annexin A6;Isoform 2 of Annexin A6
0.0411577	HLA class II histocompatibility antigen, DR alpha chain
0.123029	Guanine nucleotide-binding protein G(I)/G(S)/G(T) subunit beta-2
0.0854022	Small nuclear ribonucleoprotein E
0.12581	AP-2 complex subunit sigma;Isoform 2 of AP-2 complex subunit sigma
0.123772	Proteasome subunit beta type-7
0.183422	Heterogeneous nuclear ribonucleoprotein H
0.0765991	Collagen alpha-1(XIV) chain;Isoform 2 of Collagen alpha-1(XIV) chain
0.0198776	3-hydroxyisobutyrate dehydrogenase, mitochondrial
0.158647	4-trimethylaminobutyraldehyde dehydrogenase;Isoform 2 of 4-trimethylaminobutyraldehyde dehydrogenase
0.0684715	Transforming protein RhoA
0.0514231	Heterochromatin protein 1-binding protein 3;Isoform 2 of Heterochromatin protein 1-binding protein 3
0.103958	Ras-related protein R-Ras;Ras-related protein R-Ras2;Isoform 4 of Ras-related protein R-Ras2
0.155129	40S ribosomal protein S19
0.0469347	Interleukin-1 receptor type 2;Isoform Short of Interleukin-1 receptor type 2
0.0597493	Ubiquitin-conjugating enzyme E2 variant 1;Isoform 1 of Ubiquitin-conjugating enzyme E2 variant 1;Isoform 2 of Ubiquitin-conjugating enzyme E2 variant 1;Isoform 5 of Ubiquitin-conjugating enzyme E2 variant 1
0.0951357	HLA class I histocompatibility antigen, Cw-17 alpha chain
0.0517951	Leukotriene A-4 hydrolase
0.0373737	Adipocyte enhancer-binding protein 1
0.0614401	Profilin-2;Isoform IIb of Profilin-2
0.179432	Proteasome subunit alpha type-3;Isoform 2 of Proteasome subunit alpha type-3
0.143678	Cytochrome c1, heme protein, mitochondrial
0.154338	Poly(rC)-binding protein 1
0.122583	Translocon-associated protein subunit alpha;Isoform 2 of Translocon-associated protein subunit alpha
0.0716199	Fumarate hydratase, mitochondrial;Isoform Cytoplasmic of Fumarate hydratase, mitochondrial
0.118568	Alpha-actinin-1;Isoform 2 of Alpha-actinin-1;Isoform 3 of Alpha-actinin-1;Isoform 4 of Alpha-actinin-1
0.0665153	Calpain-2 catalytic subunit
0.0212378	Serpin B9
0.192462	Small nuclear ribonucleoprotein Sm D1
0.13084	Proteasome subunit beta type-1
0.129899	Far upstream element-binding protein 2
0.12236	NAD-dependent malic enzyme, mitochondrial
0.0846413	Ras-related protein Rab-5A;Isoform 2 of Ras-related protein Rab-5A;Ras-related protein Rab-5C;Isoform 2 of Ras-related protein Rab-5C;Ras-related protein Rab-5B;Isoform 2 of Ras-related protein Rab-5B
0.0738834	60S ribosomal protein L36a;60S ribosomal protein L36a-like
0.0928773	Glutathione synthetase;Isoform 2 of Glutathione synthetase
0.179296	WD repeat-containing protein 1
0.0919099	Heterogeneous nuclear ribonucleoprotein H3;Isoform 2 of Heterogeneous nuclear ribonucleoprotein H3;Isoform 3 of Heterogeneous nuclear ribonucleoprotein H3
0.0168387	Interferon-induced transmembrane protein 1;Interferon-induced transmembrane protein 3;Interferon-induced transmembrane protein 2
0.145721	Ubiquitin-like modifier-activating enzyme 1;Isoform 2 of Ubiquitin-like modifier-activating enzyme 1
0.0951743	Apolipoprotein A-I
0.152352	Phosphoglycerate mutase 1
0.117831	Serpin B6
0.0366617	Intercellular adhesion molecule 1
0.103183	Histidine triad nucleotide-binding protein 1
0.094381	ATP synthase subunit gamma, mitochondrial
0.0402737	Proteasome subunit beta type-3
0.107516	Serine/threonine-protein phosphatase 2A catalytic subunit beta isoform;Serine/threonine-protein phosphatase 2A catalytic subunit alpha isoform
0.0765584	Proteasome subunit beta type-9;Isoform LMP2.S of Proteasome subunit beta type-9
0.154807	Low molecular weight phosphotyrosine protein phosphatase;Isoform 2 of Low molecular weight phosphotyrosine protein phosphatase;Isoform 3 of Low molecular weight phosphotyrosine protein phosphatase
0.0984481	Protein ABHD14B
0.105477	Proliferating cell nuclear antigen
0.0326339	Thioredoxin domain-containing protein 17
0.0284097	RNA-binding protein with serine-rich domain 1;Isoform 2 of RNA-binding protein with serine-rich domain 1;Isoform 3 of RNA-binding protein with serine-rich domain 1
0.120249	Nucleoside diphosphate kinase A;Isoform 2 of Nucleoside diphosphate kinase A
0.0748117	Hypoxanthine-guanine phosphoribosyltransferase
0.126402	Sialic acid synthase
0.0955844	Dihydrolipoyl dehydrogenase, mitochondrial;Isoform 2 of Dihydrolipoyl dehydrogenase, mitochondrial;Isoform 3 of Dihydrolipoyl dehydrogenase, mitochondrial
0.0415832	Beta-hexosaminidase subunit beta
0.142057	Coactosin-like protein
0.129676	Aminopeptidase B
0.0789392	14-3-3 protein epsilon
0.090447	Endoplasmic reticulum resident protein 29
0.1175	Heterogeneous nuclear ribonucleoprotein R;Isoform 2 of Heterogeneous nuclear ribonucleoprotein R;Isoform 4 of Heterogeneous nuclear ribonucleoprotein R
0.0875557	Translocon-associated protein subunit delta
0.149293	60S ribosomal protein L17;Isoform 3 of 60S ribosomal protein L17
0.039394	Protein TFG;Isoform 2 of Protein TFG;Isoform 3 of Protein TFG;Isoform 4 of Protein TFG
0.0795193	Rab GDP dissociation inhibitor alpha
0.0720064	Far upstream element-binding protein 1;Isoform 2 of Far upstream element-binding protein 1
0.11486	40S ribosomal protein S12
0.138749	V-type proton ATPase subunit d 1
0.0889635	Retinol-binding protein 4
0.14272	THO complex subunit 4
0.0925091	Gamma-interferon-inducible lysosomal thiol reductase
0.113091	Heterogeneous nuclear ribonucleoprotein A3
0.0959287	Calpain small subunit 1
0.108469	Glutathione peroxidase 1
0.0490987	Carboxymethylenebutenolidase homolog
0.135138	Protein CREG1
0.149617	ATP-dependent RNA helicase A
0.0291913	Protein disulfide-isomerase A6;Isoform 2 of Protein disulfide-isomerase A6;Isoform 3 of Protein disulfide-isomerase A6;Isoform 4 of Protein disulfide-isomerase A6;Isoform 5 of Protein disulfide-isomerase A6
0.122088	Isocitrate dehydrogenase [NAD] subunit alpha, mitochondrial;Isoform 2 of Isocitrate dehydrogenase [NAD] subunit alpha, mitochondrial
0.12178	ELAV-like protein 1;Isoform 2 of ELAV-like protein 1
0.10049	Medium-chain specific acyl-CoA dehydrogenase, mitochondrial;Isoform 2 of Medium-chain specific acyl-CoA dehydrogenase, mitochondrial
0.0706189	GTP:AMP phosphotransferase AK3, mitochondrial;Isoform 3 of GTP:AMP phosphotransferase AK3, mitochondrial
0.0141331	F-actin-capping protein subunit alpha-1
0.143298	Protein ERGIC-53
0.134453	RuvB-like 2
0.0970346	Probable ATP-dependent RNA helicase DDX17;Isoform 2 of Probable ATP-dependent RNA helicase DDX17;Isoform 4 of Probable ATP-dependent RNA helicase DDX17
0.123364	Staphylococcal nuclease domain-containing protein 1
0.101117	Polyadenylate-binding protein 2;Isoform 2 of Polyadenylate-binding protein 2;Isoform 3 of Bcl-2-like protein 2
0.109319	Mitochondrial carrier homolog 2
0.0628015	Coagulation factor XIII A chain
0.0572136	Cytochrome b-c1 complex subunit 2, mitochondrial
0.129881	F-actin-capping protein subunit alpha-2
0.0244171	NADP-dependent malic enzyme;Isoform 2 of NADP-dependent malic enzyme
0.172024	U6 snRNA-associated Sm-like protein LSm8
0.146603	Serine/threonine-protein phosphatase 2A 65 kDa regulatory subunit A alpha isoform
0.0375657	Proteasome subunit beta type-10
0.0651277	Adenosine kinase;Isoform 2 of Adenosine kinase;Isoform 3 of Adenosine kinase;Isoform 4 of Adenosine kinase
0.0769571	T-complex protein 1 subunit gamma;Isoform 2 of T-complex protein 1 subunit gamma
0.187882	Polyadenylate-binding protein 1;Isoform 2 of Polyadenylate-binding protein 1
0.116793	Osteoclast-stimulating factor 1
0.0252565	Ras-related protein Ral-A;Ras-related protein Ral-B;Isoform 2 of Ras-related protein Ral-B;Isoform 3 of Ras-related protein Ral-B
0.0761724	Major vault protein
0.0178697	Laminin subunit beta-2
0.0976492	Probable ATP-dependent RNA helicase DDX5;Isoform 2 of Probable ATP-dependent RNA helicase DDX5
0.170259	Small ubiquitin-related modifier 3;Isoform 2 of Small ubiquitin-related modifier 3;Small ubiquitin-related modifier 2;Isoform 2 of Small ubiquitin-related modifier 2;Small ubiquitin-related modifier 4
0.0713887	Phospholipase B-like 1
0.157274	Methylcrotonoyl-CoA carboxylase beta chain, mitochondrial;Isoform 2 of Methylcrotonoyl-CoA carboxylase beta chain, mitochondrial
0.0494344	NADH dehydrogenase [ubiquinone] 1 alpha subcomplex subunit 2
0.0649826	Electron transfer flavoprotein subunit alpha, mitochondrial
0.116783	Proteasome activator complex subunit 1;Isoform 2 of Proteasome activator complex subunit 1;Isoform 3 of Proteasome activator complex subunit 1
0.136213	Endoplasmic reticulum-Golgi intermediate compartment protein 1;Isoform 2 of Endoplasmic reticulum-Golgi intermediate compartment protein 1
0.0763695	Transthyretin
0.0340869	Testin;Isoform 2 of Testin
0.106601	RNA-binding motif protein, X chromosome
0.0202377	Myosin-10;Isoform 2 of Myosin-10;Isoform 3 of Myosin-10;Isoform 4 of Myosin-10;Isoform 5 of Myosin-10
0.1349	Succinate dehydrogenase [ubiquinone] flavoprotein subunit, mitochondrial
0.038662	Nidogen-2;Isoform 2 of Nidogen-2
0.0211554	Annexin A11;Isoform 2 of Annexin A11
0.169204	Persulfide dioxygenase ETHE1, mitochondrial
0.0870645	Matrin-3
0.122358	Proteasome subunit alpha type-2
0.0710186	Glutamine synthetase
0.237316	Ribonuclease inhibitor
0.0443124	Pyruvate dehydrogenase E1 component subunit beta, mitochondrial;Isoform 2 of Pyruvate dehydrogenase E1 component subunit beta, mitochondrial;Isoform 3 of Pyruvate dehydrogenase E1 component subunit beta, mitochondrial
0.0614516	Acyl-protein thioesterase 2
0.10818	Cation-dependent mannose-6-phosphate receptor
0.0873225	Beta-2-glycoprotein 1
0.0120314	Plastin-3;Isoform 2 of Plastin-3;Isoform 3 of Plastin-3
0.101666	Signal peptidase complex subunit 3
0.113754	Glucose-6-phosphate isomerase;Isoform 2 of Glucose-6-phosphate isomerase
0.0514548	Acyl-coenzyme A thioesterase 2, mitochondrial;Acyl-coenzyme A thioesterase 1
0.0717761	3-hydroxyacyl-CoA dehydrogenase type-2;Isoform 2 of 3-hydroxyacyl-CoA dehydrogenase type-2
0.0199766	Aflatoxin B1 aldehyde reductase member 2
0.055296	Dolichyl-diphosphooligosaccharide--protein glycosyltransferase subunit 2;Isoform 2 of Dolichyl-diphosphooligosaccharide--protein glycosyltransferase subunit 2
0.040356	Ras-related protein Rab-6A;Isoform 2 of Ras-related protein Rab-6A;Isoform 4 of Ras-related protein Rab-6A
0.0533971	Vesicle-trafficking protein SEC22b
0.12649	Coatomer subunit alpha;Isoform 2 of Coatomer subunit alpha
0.106892	60S ribosomal protein L35
0.157747	40S ribosomal protein S17
0.044183	Neutrophil gelatinase-associated lipocalin
0.19078	Heterogeneous nuclear ribonucleoprotein L;Isoform 2 of Heterogeneous nuclear ribonucleoprotein L
0.100234	GDP-L-fucose synthase
0.196857	Protein SETSIP;Protein SET;Isoform 2 of Protein SET;Isoform 3 of Protein SET;Isoform 4 of Protein SET
0.0380485	Dipeptidyl peptidase 2
0.0906897	Protein NipSnap homolog 1
0.092074	C-1-tetrahydrofolate synthase, cytoplasmic
0.13831	NADH-cytochrome b5 reductase 3;Isoform 2 of NADH-cytochrome b5 reductase 3;Isoform 3 of NADH-cytochrome b5 reductase 3
0.0348723	C-reactive protein
0.15332	Asparagine--tRNA ligase, cytoplasmic
0.0553982	Calcium-binding mitochondrial carrier protein Aralar2;Isoform 2 of Calcium-binding mitochondrial carrier protein Aralar2
0.035807	Deoxynucleoside triphosphate triphosphohydrolase SAMHD1;Isoform 4 of Deoxynucleoside triphosphate triphosphohydrolase SAMHD1
0.0348473	Protein NDRG1;Isoform 2 of Protein NDRG1;Isoform 3 of Protein NDRG1
0.108248	X-ray repair cross-complementing protein 5
0.0791678	ATP synthase subunit g, mitochondrial
0.0744362	Tubulointerstitial nephritis antigen-like;Isoform 3 of Tubulointerstitial nephritis antigen-like
0.1207	Peroxiredoxin-4
0.0479868	Annexin A7;Isoform 2 of Annexin A7
0.0936755	Integrin beta-2
0.0737859	NADH dehydrogenase [ubiquinone] 1 alpha subcomplex subunit 13;Isoform 2 of NADH dehydrogenase [ubiquinone] 1 alpha subcomplex subunit 13
0.119988	60S acidic ribosomal protein P2
0.102334	Trifunctional enzyme subunit alpha, mitochondrial
0.11916	Acylamino-acid-releasing enzyme
0.0274192	Dolichyl-diphosphooligosaccharide--protein glycosyltransferase subunit 1
0.0830623	Transcription factor A, mitochondrial
0.0730419	Septin-11;Isoform 2 of Septin-11
0.134889	Hepatoma-derived growth factor
0.0578831	T-complex protein 1 subunit alpha
0.0866887	Methionine adenosyltransferase 2 subunit beta;Isoform 2 of Methionine adenosyltransferase 2 subunit beta;Isoform 3 of Methionine adenosyltransferase 2 subunit beta;Isoform 4 of Methionine adenosyltransferase 2 subunit beta
0.0606387	Heat shock protein HSP 90-alpha;Isoform 2 of Heat shock protein HSP 90-alpha
0.125608	Glutathione reductase, mitochondrial;Isoform Cytoplasmic of Glutathione reductase, mitochondrial;Isoform 2 of Glutathione reductase, mitochondrial;Isoform 3 of Glutathione reductase, mitochondrial;Isoform 4 of Glutathione reductase, mitochondrial
0.0804848	Palmitoyl-protein thioesterase 1
0.0522265	ATP-dependent RNA helicase DDX1;Isoform 2 of ATP-dependent RNA helicase DDX1;Isoform 3 of ATP-dependent RNA helicase DDX1
0.0273873	Isoform HMG-Y of High mobility group protein HMG-I/HMG-Y
0.110236	Serine--tRNA ligase, cytoplasmic
0.048751	Agrin;Isoform 2 of Agrin;Isoform 3 of Agrin;Isoform 4 of Agrin;Isoform 5 of Agrin;Isoform 6 of Agrin;Isoform 7 of Agrin
0.0940346	Complement component C8 gamma chain
0.0463641	Hsc70-interacting protein;Putative protein FAM10A5
0.195031	X-ray repair cross-complementing protein 6
0.125303	BolA-like protein 2
0.0771587	Poly [ADP-ribose] polymerase 1
0.190651	Chloride intracellular channel protein 1
0.128962	Acyl-coenzyme A thioesterase 13;Isoform 2 of Acyl-coenzyme A thioesterase 13
0.10122	Vasodilator-stimulated phosphoprotein
0.136277	Apoptosis-inducing factor 1, mitochondrial;Isoform 3 of Apoptosis-inducing factor 1, mitochondrial
0.041089	Phospholysine phosphohistidine inorganic pyrophosphate phosphatase;Isoform 2 of Phospholysine phosphohistidine inorganic pyrophosphate phosphatase
0.144368	2-oxoglutarate dehydrogenase, mitochondrial;Isoform 2 of 2-oxoglutarate dehydrogenase, mitochondrial
0.0956954	Sorting nexin-12;Isoform 2 of Sorting nexin-12
0.131003	Translin
0.074726	60S ribosomal protein L37a
0.191778	Proteasome subunit alpha type-7
0.0660722	Glyoxylate reductase/hydroxypyruvate reductase
0.234164	Cell division control protein 42 homolog
0.079009	Neuroblast differentiation-associated protein AHNAK
0.0794062	Adenylate kinase isoenzyme 1
0.114317	T-complex protein 1 subunit beta;Isoform 2 of T-complex protein 1 subunit beta
0.00207531	Lactadherin;Isoform 2 of Lactadherin;Isoform 3 of Lactadherin
0.0362571	Hydroxysteroid dehydrogenase-like protein 2;Isoform 2 of Hydroxysteroid dehydrogenase-like protein 2
0.170731	Coronin-1B
0.0489093	Serine/arginine-rich splicing factor 9
0.128908	N-acetyl-D-glucosamine kinase;Isoform 2 of N-acetyl-D-glucosamine kinase
0.114354	Septin-2;Isoform 2 of Septin-2;Isoform 3 of Septin-2
0.124786	Beta-hexosaminidase subunit alpha
0.0436378	U6 snRNA-associated Sm-like protein LSm7
0.0759069	N-sulphoglucosamine sulphohydrolase
0.134672	Ribosome-binding protein 1;Isoform 1 of Ribosome-binding protein 1;Isoform 2 of Ribosome-binding protein 1
0.042915	Endoplasmic reticulum resident protein 44
0.0606719	Ras GTPase-activating-like protein IQGAP1
0.0324773	Ras-related protein Rab-10
0.0593411	ADP-sugar pyrophosphatase
0.0182284	Fibulin-2;Isoform 2 of Fibulin-2
0.0798454	Plasminogen
0.0417316	Actin-related protein 2/3 complex subunit 2
0.131527	Niban-like protein 1;Isoform 2 of Niban-like protein 1
0.0738344	ATP-citrate synthase;Isoform 2 of ATP-citrate synthase;Isoform 3 of ATP-citrate synthase
0.0533688	Apoptosis regulator BAX;Isoform Beta of Apoptosis regulator BAX;Isoform Epsilon of Apoptosis regulator BAX;Isoform Psi of Apoptosis regulator BAX;Isoform Sigma of Apoptosis regulator BAX
0.0291612	Tubulin beta-3 chain
0.0363967	PHD finger-like domain-containing protein 5A
0.0908598	Eukaryotic translation initiation factor 2 subunit 1
0.0796235	T-complex protein 1 subunit delta;Isoform 2 of T-complex protein 1 subunit delta
0.0495349	Vesicle-associated membrane protein-associated protein A;Isoform 2 of Vesicle-associated membrane protein-associated protein A
0.0971591	NADH dehydrogenase [ubiquinone] iron-sulfur protein 3, mitochondrial
0.0937304	ADP-ribosylation factor 4
0.00659365	Galactokinase;Isoform 2 of Galactokinase
0.0762397	Sorting nexin-3;Isoform 3 of Sorting nexin-3
0.0249378	Lamin-B2
0.072322	Protein transport protein Sec61 subunit beta
0.0999027	Spectrin beta chain, non-erythrocytic 1
0.0103366	Procollagen-lysine,2-oxoglutarate 5-dioxygenase 3
0.127138	Delta-aminolevulinic acid dehydratase;Isoform 2 of Delta-aminolevulinic acid dehydratase
0.152428	Toll-interacting protein
0.103865	EGF-containing fibulin-like extracellular matrix protein 1;Isoform 2 of EGF-containing fibulin-like extracellular matrix protein 1;Isoform 3 of EGF-containing fibulin-like extracellular matrix protein 1;Isoform 4 of EGF-containing fibulin-like extracellular matrix protein 1;Isoform 5 of EGF-containing fibulin-like extracellular matrix protein 1
0.103897	Talin-1
0.0322829	Triokinase/FMN cyclase
0.111435	Coatomer subunit beta';Isoform 2 of Coatomer subunit beta'
0.122291	Regulator of chromosome condensation;Isoform 2 of Regulator of chromosome condensation
0.102607	Aminoacyl tRNA synthase complex-interacting multifunctional protein 1;Isoform 2 of Aminoacyl tRNA synthase complex-interacting multifunctional protein 1
0.0466905	Thymidylate kinase;Isoform 2 of Thymidylate kinase
0.0553765	Ubiquitin carboxyl-terminal hydrolase 5;Isoform Short of Ubiquitin carboxyl-terminal hydrolase 5
0.0163963	Myeloid-derived growth factor
0.0410302	Dual specificity protein phosphatase 23
0.0996262	Eukaryotic translation initiation factor 4H;Isoform Short of Eukaryotic translation initiation factor 4H
0.13235	Clathrin heavy chain 1;Isoform 2 of Clathrin heavy chain 1
0.0226944	Cytochrome b5;Isoform 2 of Cytochrome b5
0.0550166	Vesicle-associated membrane protein 8
0.108506	Stress-induced-phosphoprotein 1;Isoform 3 of Stress-induced-phosphoprotein 1
0.103792	Calreticulin
0.195593	Protein FAM49B
0.0339748	HLA class I histocompatibility antigen, B-7 alpha chain;HLA class I histocompatibility antigen, B-8 alpha chain;HLA class I histocompatibility antigen, B-42 alpha chain
0.110181	V-type proton ATPase subunit B, brain isoform
0.0843678	Nuclease-sensitive element-binding protein 1
0.0168258	Isovaleryl-CoA dehydrogenase, mitochondrial;Isoform 2 of Isovaleryl-CoA dehydrogenase, mitochondrial
0.0770116	Serine/threonine-protein phosphatase PP1-beta catalytic subunit
0.106106	Vitamin D-binding protein;Isoform 2 of Vitamin D-binding protein;Isoform 3 of Vitamin D-binding protein
0.0237411	Peptidyl-prolyl cis-trans isomerase FKBP4
0.0561241	von Willebrand factor
0.0998614	Pre-mRNA-splicing factor ATP-dependent RNA helicase DHX15
0.0718507	Inter-alpha-trypsin inhibitor heavy chain H4;Isoform 2 of Inter-alpha-trypsin inhibitor heavy chain H4;Isoform 3 of Inter-alpha-trypsin inhibitor heavy chain H4;Isoform 4 of Inter-alpha-trypsin inhibitor heavy chain H4
0.0861401	MICOS complex subunit MIC19
0.0762851	Proteasome activator complex subunit 2
0.117548	Ras-related protein Rab-2A;Isoform 2 of Ras-related protein Rab-2A
0.0785533	Ras-related protein Rab-18
0.0323097	Heme-binding protein 1
0.0986455	Elongation factor 1-gamma;Isoform 2 of Elongation factor 1-gamma
0.0747684	Glycerol-3-phosphate dehydrogenase, mitochondrial;Isoform 2 of Glycerol-3-phosphate dehydrogenase, mitochondrial
0.0564173	Hsp90 co-chaperone Cdc37
0.024231	Cathepsin L1
0.0774523	T-complex protein 1 subunit eta
0.0955464	Vesicle-associated membrane protein 2;Vesicle-associated membrane protein 3
0.0547296	Glia maturation factor gamma
0.103154	Growth factor receptor-bound protein 2
0.0521368	Coiled-coil domain-containing protein 124
0.0388126	Membrane-associated progesterone receptor component 2;Isoform 2 of Membrane-associated progesterone receptor component 2
0.0646884	Coronin-1C;Isoform 2 of Coronin-1C;Isoform 3 of Coronin-1C
0.155518	CD59 glycoprotein
0.087276	Bifunctional purine biosynthesis protein PURH;Isoform 2 of Bifunctional purine biosynthesis protein PURH
0.128333	Stomatin-like protein 2, mitochondrial;Isoform 2 of Stomatin-like protein 2, mitochondrial
0.12329	Histidine--tRNA ligase, cytoplasmic;Isoform 2 of Histidine--tRNA ligase, cytoplasmic;Isoform 3 of Histidine--tRNA ligase, cytoplasmic;Isoform 4 of Histidine--tRNA ligase, cytoplasmic
0.115284	TAR DNA-binding protein 43;Isoform 2 of TAR DNA-binding protein 43
0.102149	Myoferlin;Isoform 3 of Myoferlin;Isoform 6 of Myoferlin
0.108799	F-actin-capping protein subunit beta;Isoform 2 of F-actin-capping protein subunit beta
0.25351	Eukaryotic translation initiation factor 3 subunit B;Isoform 2 of Eukaryotic translation initiation factor 3 subunit B
0.06129	Eukaryotic peptide chain release factor subunit 1;Isoform 2 of Eukaryotic peptide chain release factor subunit 1
0.06267	Deoxyuridine 5'-triphosphate nucleotidohydrolase, mitochondrial;Isoform 2 of Deoxyuridine 5'-triphosphate nucleotidohydrolase, mitochondrial
0.134885	Polypyrimidine tract-binding protein 1;Isoform 2 of Polypyrimidine tract-binding protein 1;Isoform 3 of Polypyrimidine tract-binding protein 1
0.0467874	SH3 domain-binding glutamic acid-rich-like protein
0.0536472	Protein arginine N-methyltransferase 1;Isoform 2 of Protein arginine N-methyltransferase 1;Isoform 3 of Protein arginine N-methyltransferase 1;Isoform 4 of Protein arginine N-methyltransferase 1
0.0960423	26S proteasome regulatory subunit 10B
0.155008	Cytochrome b-c1 complex subunit 6, mitochondrial
0.0478496	RNA-binding protein EWS;Isoform EWS-B of RNA-binding protein EWS;Isoform 3 of RNA-binding protein EWS;Isoform 5 of RNA-binding protein EWS;Isoform 6 of RNA-binding protein EWS
0.0465472	EF-hand domain-containing protein D2
0.0559857	S-methyl-5'-thioadenosine phosphorylase;Isoform 2 of S-methyl-5'-thioadenosine phosphorylase;Isoform 3 of S-methyl-5'-thioadenosine phosphorylase;Isoform 4 of S-methyl-5'-thioadenosine phosphorylase;Isoform 5 of S-methyl-5'-thioadenosine phosphorylase;Isoform 6 of S-methyl-5'-thioadenosine phosphorylase;Isoform 7 of S-methyl-5'-thioadenosine phosphorylase
0.0812202	Non-POU domain-containing octamer-binding protein;Isoform 2 of Non-POU domain-containing octamer-binding protein
0.0772405	Protein arginine N-methyltransferase 5;Isoform 2 of Protein arginine N-methyltransferase 5;Isoform 3 of Protein arginine N-methyltransferase 5;Isoform 4 of Protein arginine N-methyltransferase 5;Isoform 5 of Protein arginine N-methyltransferase 5
0.0783384	Sarcoplasmic/endoplasmic reticulum calcium ATPase 2;Isoform 2 of Sarcoplasmic/endoplasmic reticulum calcium ATPase 2;Isoform 3 of Sarcoplasmic/endoplasmic reticulum calcium ATPase 2;Isoform 5 of Sarcoplasmic/endoplasmic reticulum calcium ATPase 2
0.0689569	Rho-related GTP-binding protein RhoC
0.0104744	SRA stem-loop-interacting RNA-binding protein, mitochondrial;Isoform 2 of SRA stem-loop-interacting RNA-binding protein, mitochondrial
0.0634253	Transmembrane emp24 domain-containing protein 10
0.152968	Spectrin alpha chain, non-erythrocytic 1;Isoform 2 of Spectrin alpha chain, non-erythrocytic 1;Isoform 3 of Spectrin alpha chain, non-erythrocytic 1
0.130074	U6 snRNA-associated Sm-like protein LSm3
0.0646678	Protein transport protein Sec23A;Protein transport protein Sec23B
0.0846285	Adenylyl cyclase-associated protein 1;Isoform 2 of Adenylyl cyclase-associated protein 1
0.0312507	Histidine-rich glycoprotein
0.177127	Interleukin enhancer-binding factor 3;Isoform 2 of Interleukin enhancer-binding factor 3;Isoform 3 of Interleukin enhancer-binding factor 3;Isoform 4 of Interleukin enhancer-binding factor 3;Isoform 5 of Interleukin enhancer-binding factor 3;Isoform 6 of Interleukin enhancer-binding factor 3;Isoform 7 of Interleukin enhancer-binding factor 3
0.0643661	Complement factor H
0.136833	Coatomer subunit delta
0.139466	60S ribosomal protein L28;Isoform 2 of 60S ribosomal protein L28;Isoform 3 of 60S ribosomal protein L28;Isoform 4 of 60S ribosomal protein L28;Isoform 5 of 60S ribosomal protein L28
0.118446	Eukaryotic translation initiation factor 3 subunit F
0.072123	Pyrroline-5-carboxylate reductase 1, mitochondrial;Isoform 2 of Pyrroline-5-carboxylate reductase 1, mitochondrial;Isoform 3 of Pyrroline-5-carboxylate reductase 1, mitochondrial
0.0609677	14-3-3 protein theta
0.0272461	Glyoxalase domain-containing protein 4;Isoform 2 of Glyoxalase domain-containing protein 4
0.123466	Cell cycle and apoptosis regulator protein 2;Isoform 2 of Cell cycle and apoptosis regulator protein 2
0.0495042	Transformer-2 protein homolog alpha;Isoform Short of Transformer-2 protein homolog alpha;Isoform 3 of Transformer-2 protein homolog alpha;Isoform 4 of Transformer-2 protein homolog alpha
0.109992	Prenylcysteine oxidase 1
0.105995	Cytoplasmic dynein 1 heavy chain 1
0.0965938	DNA-(apurinic or apyrimidinic site) lyase
0.0780816	RuvB-like 1
0.0120002	Propionyl-CoA carboxylase beta chain, mitochondrial;Isoform 2 of Propionyl-CoA carboxylase beta chain, mitochondrial
0.0915449	Transformer-2 protein homolog beta;Isoform 3 of Transformer-2 protein homolog beta
0.16206	T-complex protein 1 subunit epsilon;Isoform 2 of T-complex protein 1 subunit epsilon
0.0572382	Tubulin-specific chaperone A
0.0393734	ATP-binding cassette sub-family E member 1
0.0584632	FACT complex subunit SSRP1
0.0472394	Endothelial differentiation-related factor 1;Isoform 2 of Endothelial differentiation-related factor 1;Isoform 3 of Endothelial differentiation-related factor 1
0.130106	Aspartate--tRNA ligase, cytoplasmic
0.0324472	Desmoplakin;Isoform DPII of Desmoplakin;Isoform DSPIa of Desmoplakin
0.114229	NADH dehydrogenase [ubiquinone] flavoprotein 1, mitochondrial;Isoform 2 of NADH dehydrogenase [ubiquinone] flavoprotein 1, mitochondrial
0.0671994	Serine/arginine-rich splicing factor 10;Isoform 2 of Serine/arginine-rich splicing factor 10;Isoform 3 of Serine/arginine-rich splicing factor 10;Isoform 4 of Serine/arginine-rich splicing factor 10;Isoform 5 of Serine/arginine-rich splicing factor 10;Isoform 6 of Serine/arginine-rich splicing factor 10
0.116315	NEDD8-conjugating enzyme Ubc12
0.0765581	Thioredoxin-related transmembrane protein 1
0.0677651	Cytochrome c oxidase subunit 4 isoform 1, mitochondrial
0.145602	Phenylalanine--tRNA ligase beta subunit
0.021908	Protein canopy homolog 2
0.144138	Very long-chain specific acyl-CoA dehydrogenase, mitochondrial;Isoform 2 of Very long-chain specific acyl-CoA dehydrogenase, mitochondrial;Isoform 3 of Very long-chain specific acyl-CoA dehydrogenase, mitochondrial
0.100529	Ragulator complex protein LAMTOR1
0.0714594	Actin-related protein 2/3 complex subunit 1B
0.0890533	Prostaglandin E synthase 3;Isoform 3 of Prostaglandin E synthase 3;Isoform 4 of Prostaglandin E synthase 3
0.10047	Importin subunit beta-1
0.0504996	Fatty aldehyde dehydrogenase;Isoform 2 of Fatty aldehyde dehydrogenase
0.18855	General vesicular transport factor p115;Isoform 2 of General vesicular transport factor p115
0.0858789	Serine protease HTRA2, mitochondrial;Isoform 2 of Serine protease HTRA2, mitochondrial;Isoform 3 of Serine protease HTRA2, mitochondrial;Isoform 4 of Serine protease HTRA2, mitochondrial
0.0738193	ADP-ribosylation factor-like protein 8A;ADP-ribosylation factor-like protein 8B
0.126944	High mobility group protein B1
0.125267	S-adenosylhomocysteine hydrolase-like protein 1;Isoform 2 of S-adenosylhomocysteine hydrolase-like protein 1;Adenosylhomocysteinase 3;Isoform 2 of Adenosylhomocysteinase 3;Isoform 3 of Adenosylhomocysteinase 3;Isoform 4 of Adenosylhomocysteinase 3
0.0983114	Protein transport protein Sec31A;Isoform 10 of Protein transport protein Sec31A;Isoform 2 of Protein transport protein Sec31A;Isoform 3 of Protein transport protein Sec31A;Isoform 4 of Protein transport protein Sec31A;Isoform 6 of Protein transport protein Sec31A;Isoform 8 of Protein transport protein Sec31A;Isoform 9 of Protein transport protein Sec31A
0.132101	Nascent polypeptide-associated complex subunit alpha, muscle-specific form;Isoform 2 of Nascent polypeptide-associated complex subunit alpha, muscle-specific form;Nascent polypeptide-associated complex subunit alpha
0.149504	S-adenosylmethionine synthase isoform type-2;Isoform 2 of S-adenosylmethionine synthase isoform type-2
0.124414	Leucine-rich repeat-containing protein 47
0.0470634	Endoplasmic reticulum aminopeptidase 1;Isoform 2 of Endoplasmic reticulum aminopeptidase 1
0.05605	Septin-9;Isoform 2 of Septin-9;Isoform 3 of Septin-9;Isoform 4 of Septin-9;Isoform 5 of Septin-9;Isoform 7 of Septin-9;Isoform 8 of Septin-9;Isoform 9 of Septin-9
0.0323156	Procollagen galactosyltransferase 1
0.0843022	Protein LYRIC
0.0544577	60 kDa SS-A/Ro ribonucleoprotein;Isoform Short of 60 kDa SS-A/Ro ribonucleoprotein;Isoform 3 of 60 kDa SS-A/Ro ribonucleoprotein;Isoform 4 of 60 kDa SS-A/Ro ribonucleoprotein;Isoform 5 of 60 kDa SS-A/Ro ribonucleoprotein
0.080667	Glutamine--tRNA ligase;Isoform 2 of Glutamine--tRNA ligase
0.0251749	Fermitin family homolog 3;Isoform 2 of Fermitin family homolog 3
0.0251981	Ubiquitin carboxyl-terminal hydrolase 14;Isoform 2 of Ubiquitin carboxyl-terminal hydrolase 14;Isoform 3 of Ubiquitin carboxyl-terminal hydrolase 14
0.0765391	Mannose-1-phosphate guanyltransferase beta;Isoform 2 of Mannose-1-phosphate guanyltransferase beta
0.143655	Bifunctional glutamate/proline--tRNA ligase
0.0270208	High mobility group protein B2
0.0709191	Splicing factor 3B subunit 3
0.0587079	Prefoldin subunit 3
0.0142004	T-complex protein 1 subunit zeta
0.0459912	Protein SEC13 homolog;Isoform 2 of Protein SEC13 homolog;Isoform 3 of Protein SEC13 homolog;Isoform 4 of Protein SEC13 homolog
0.0474078	Heterogeneous nuclear ribonucleoprotein A0
0.114571	Puromycin-sensitive aminopeptidase
0.0724057	Isoform 5 of Tropomyosin alpha-1 chain
0.04843	28S ribosomal protein S28, mitochondrial
0.0601321	26S proteasome regulatory subunit 6A
0.0809068	Dipeptidyl peptidase 3;Isoform 4 of Dipeptidyl peptidase 3
0.0793131	Immunoglobulin heavy variable 3-23;Immunoglobulin heavy variable 3-30;Immunoglobulin heavy variable 3-30-5
0.0403385	AP-1 complex subunit beta-1;Isoform B of AP-1 complex subunit beta-1;Isoform C of AP-1 complex subunit beta-1
0.089031	Tropomodulin-3
0.108846	Golgi-associated plant pathogenesis-related protein 1
0.0289857	Ras-related protein Rab-14
0.227696	Serine/threonine-protein phosphatase PP1-alpha catalytic subunit;Isoform 2 of Serine/threonine-protein phosphatase PP1-alpha catalytic subunit
0.152786	60S ribosomal protein L32
0.0950776	Eukaryotic translation initiation factor 3 subunit A;Isoform 2 of Eukaryotic translation initiation factor 3 subunit A
0.141141	Nuclear migration protein nudC
0.0122878	Prolyl endopeptidase
0.140463	Proteasome subunit beta type-8;Isoform 2 of Proteasome subunit beta type-8
0.0635049	Translationally-controlled tumor protein
0.0896564	Coatomer subunit gamma-1
0.0383267	Eukaryotic initiation factor 4A-II;Isoform 2 of Eukaryotic initiation factor 4A-II
0.0324142	Tumor protein D54;Isoform 2 of Tumor protein D54;Isoform 3 of Tumor protein D54;Isoform 4 of Tumor protein D54;Isoform 5 of Tumor protein D54;Isoform 6 of Tumor protein D54;Isoform 7 of Tumor protein D54
0.0633354	Monocyte differentiation antigen CD14
0.0185762	Nucleolar protein 56
0.102833	DnaJ homolog subfamily A member 1;Isoform 2 of DnaJ homolog subfamily A member 1
0.0739108	Chromobox protein homolog 3
0.0694061	Epididymal secretory protein E1;Isoform 2 of Epididymal secretory protein E1
0.117775	Heat shock protein 105 kDa;Isoform Beta of Heat shock protein 105 kDa;Isoform 3 of Heat shock protein 105 kDa
0.162701	Threonine--tRNA ligase, cytoplasmic;Isoform 2 of Threonine--tRNA ligase, cytoplasmic
0.0641514	UDP-glucose:glycoprotein glucosyltransferase 1;Isoform 2 of UDP-glucose:glycoprotein glucosyltransferase 1
0.154429	26S proteasome non-ATPase regulatory subunit 3;Isoform 2 of 26S proteasome non-ATPase regulatory subunit 3
0.109251	U6 snRNA-associated Sm-like protein LSm6
0.0626883	Vesicular integral-membrane protein VIP36
0.042591	Polyadenylate-binding protein 4;Isoform 2 of Polyadenylate-binding protein 4;Isoform 3 of Polyadenylate-binding protein 4
0.0345805	Pyridoxal kinase;Isoform 2 of Pyridoxal kinase;Isoform 3 of Pyridoxal kinase
0.0570445	DNA-dependent protein kinase catalytic subunit;Isoform 2 of DNA-dependent protein kinase catalytic subunit
0.1598	Proteasome subunit beta type-5
0.0811885	S-formylglutathione hydrolase
0.016309	Adenylosuccinate lyase
0.0865976	DNA damage-binding protein 1
0.14818	Sepiapterin reductase
0.0801192	V-type proton ATPase subunit G 1
0.058787	rRNA 2'-O-methyltransferase fibrillarin
0.0313323	GTP-binding protein SAR1a;Isoform 2 of GTP-binding protein SAR1a;GTP-binding protein SAR1b
0.0404784	Abl interactor 1;Isoform 10 of Abl interactor 1;Isoform 11 of Abl interactor 1;Isoform 12 of Abl interactor 1;Isoform 2 of Abl interactor 1;Isoform 3 of Abl interactor 1;Isoform 4 of Abl interactor 1;Isoform 5 of Abl interactor 1;Isoform 6 of Abl interactor 1;Isoform 7 of Abl interactor 1;Isoform 8 of Abl interactor 1;Isoform 9 of Abl interactor 1
0.0631805	Trafficking protein particle complex subunit 3;Isoform 2 of Trafficking protein particle complex subunit 3
0.0912122	Alanine--tRNA ligase, cytoplasmic;Isoform 2 of Alanine--tRNA ligase, cytoplasmic
0.0842713	tRNA-splicing ligase RtcB homolog
0.0784324	Mitotic checkpoint protein BUB3;Isoform 2 of Mitotic checkpoint protein BUB3
0.0122473	Proteasome activator complex subunit 3;Isoform 2 of Proteasome activator complex subunit 3;Isoform 3 of Proteasome activator complex subunit 3
0.0425699	Diablo homolog, mitochondrial;Isoform 2 of Diablo homolog, mitochondrial;Isoform 3 of Diablo homolog, mitochondrial
0.0721441	Aldehyde dehydrogenase family 16 member A1;Isoform 3 of Aldehyde dehydrogenase family 16 member A1
0.103105	40S ribosomal protein S27
0.0370181	Glycine--tRNA ligase
0.0537248	RNA-binding protein 39;Isoform 2 of RNA-binding protein 39;Isoform 3 of RNA-binding protein 39
0.0368923	Heat shock 70 kDa protein 4
0.0426952	Splicing factor 3B subunit 6
0.0408974	Lamin-B1
0.115156	Dolichol-phosphate mannosyltransferase subunit 3;Isoform 2 of Dolichol-phosphate mannosyltransferase subunit 3
0.0567261	T-box brain protein 1
0.0232091	COP9 signalosome complex subunit 8;Isoform 2 of COP9 signalosome complex subunit 8
0.135036	Phosphoglucomutase-2
0.046533	Tubulin-folding cofactor B;Isoform 2 of Tubulin-folding cofactor B
0.112977	Eukaryotic translation initiation factor 2 subunit 3
0.0931076	Cytochrome b-c1 complex subunit 7
0.0527078	Thioredoxin-like protein 1
0.082076	Microtubule-associated protein 4;Isoform 2 of Microtubule-associated protein 4;Isoform 4 of Microtubule-associated protein 4;Isoform 5 of Microtubule-associated protein 4;Isoform 6 of Microtubule-associated protein 4
0.0812744	Heterogeneous nuclear ribonucleoprotein F
0.0794106	Eukaryotic translation initiation factor 3 subunit I
0.0372325	cAMP-dependent protein kinase type II-alpha regulatory subunit;Isoform 2 of cAMP-dependent protein kinase type II-alpha regulatory subunit
0.0380878	Nucleosome assembly protein 1-like 4;Isoform 2 of Nucleosome assembly protein 1-like 4
0.0551724	Eukaryotic translation initiation factor 3 subunit D;Isoform 2 of Eukaryotic translation initiation factor 3 subunit D;Isoform 3 of Eukaryotic translation initiation factor 3 subunit D
0.0655912	Prefoldin subunit 2
0.111943	26S proteasome non-ATPase regulatory subunit 4;Isoform Rpn10E of 26S proteasome non-ATPase regulatory subunit 4
0.140072	26S proteasome non-ATPase regulatory subunit 2;Isoform 3 of 26S proteasome non-ATPase regulatory subunit 2
0.0801492	cAMP-dependent protein kinase type I-alpha regulatory subunit;Isoform 2 of cAMP-dependent protein kinase type I-alpha regulatory subunit
