# Supplementary material for: Proteomic analyses identify HK1 and ATP5A to be overexpressed in distant metastases of lung adenocarcinomas compared to matched primary tumors
Source: Sci Rep. 2023 Nov 28;13:20948. doi: 10.1038/s41598-023-47767-5 (PMC10684588; doi:10.1038/s41598-023-47767-5)
Supplement: Supplementary file 12 — Supplementary Table S5. [file 41598_2023_47767_MOESM12_ESM.xlsx]

## Sheet: Tabelle1
Blot #1	Sample type	Ladder	Std	Primary	Metastasis	Primary	Metastasis	Metastasis	Metastasis	Std	Primary	Metastasis	Metastasis	Std	Ladder
	Patient			2	2	3	3	3	6		9	9	9
		HK1
		ATP5A
		ARHGDIB
		Cofilin
Blot #2	Sample type	Ladder	Std	Primary	Metastasis	Prmary	Metastasis	Metastasis	Metastasis	Std	Primary	Metastasis	Metastasis	Std	Ladder
	Patient			2	2	3	3	3	6		9	9	9
		Sorcin
		HPRT
Blot #3	Sample type	Ladder	Std	Metastasis	Primary	Metastasis	Primary	Metastasis	Primary	Metastasis	Std	Ladder	*blank*	*blank*	*blank*
	Patient			10	12	12	13	13	14	14
		HK1
		ATP5A
		ARHGDIB
		Cofilin
Blot #4	Sample type	Ladder	Std	Metastasis	Primary	Metastasis	Primary	Metastasis	Primary	Metastasis	Std	Ladder	*blank*	*blank*	*blank*
	Patient			10	12	12	13	13	14	14
		Sorcin
		HPRT
